# Supplementary material for: A new large oregoniid spider crab of the genus Pleistacantha Miers, 1879, from the Bay of Bengal, India (Crustacea, Brachyura, Majoidea)
Source: Zookeys. 2017 Nov 29;(716):127–46. doi: 10.3897/zookeys.716.21349 (PMC5740409; doi:10.3897/zookeys.716.21349)
Supplement: XML Treatment for Pleistacantha [file zookeys.716.21349-treatment1.xml]

<!DOCTYPE tp:taxon-treatment
  PUBLIC "-//TaxonX//DTD Taxonomic Treatment Publishing DTD v0 20100105//EN" "tax-treatment-NSO.dtd">
<tp:taxon-treatment xmlns:tp="http://www.plazi.org/taxpub"><tp:treatment-meta><kwd-group><label>Taxon classification</label><kwd><named-content xmlns:xlink="http://www.w3.org/1999/xlink" content-type="kingdom">Animalia</named-content></kwd><kwd><named-content xmlns:xlink="http://www.w3.org/1999/xlink" content-type="order">Decapoda</named-content></kwd><kwd><named-content xmlns:xlink="http://www.w3.org/1999/xlink" content-type="family">Majoidea</named-content></kwd></kwd-group><mixed-citation publication-type="journal"><person-group><name><surname>Ng</surname><given-names>Peter K. L.</given-names></name><name><surname>Ravinesh</surname><given-names>Raveendhiran</given-names></name><name><surname>Ravichandran</surname><given-names>S.</given-names></name></person-group><article-title>A new large oregoniid spider crab of the genus <italic><tp:taxon-name><tp:taxon-name-part taxon-name-part-type="genus" reg="Pleistacantha">Pleistacantha</tp:taxon-name-part></tp:taxon-name></italic> Miers, 1879, from the Bay of Bengal, India (<tp:taxon-name><tp:taxon-name-part taxon-name-part-type="subphylum">Crustacea</tp:taxon-name-part></tp:taxon-name>, <tp:taxon-name><tp:taxon-name-part taxon-name-part-type="infraorder">Brachyura</tp:taxon-name-part></tp:taxon-name>, <tp:taxon-name><tp:taxon-name-part taxon-name-part-type="superfamily">Majoidea</tp:taxon-name-part></tp:taxon-name>)</article-title><source>Zookeys</source><day>29</day><month>11</month><year>2017</year><volume>2017</volume><issue>716</issue><fpage>127</fpage><lpage>146</lpage><pub-id pub-id-type="doi">10.3897/zookeys.716.21349</pub-id></mixed-citation></tp:treatment-meta><tp:nomenclature><label>Genus</label><tp:taxon-name>
              <tp:taxon-name-part taxon-name-part-type="genus" reg="Pleistacantha">Pleistacantha</tp:taxon-name-part>
            </tp:taxon-name><tp:taxon-authority>Miers, 1879</tp:taxon-authority></tp:nomenclature><tp:treatment-sec sec-type="material" id="SECID0E1KLB"><title>Type species.</title><p><italic><tp:taxon-name><tp:taxon-name-part taxon-name-part-type="genus" reg="Pleistacantha">Pleistacantha</tp:taxon-name-part> <tp:taxon-name-part taxon-name-part-type="species" reg="sanctijohannis">sanctijohannis</tp:taxon-name-part></tp:taxon-name></italic> Miers, 1879, by original designation.</p></tp:treatment-sec></tp:taxon-treatment>
