# Supplementary material for: A new large oregoniid spider crab of the genus Pleistacantha Miers, 1879, from the Bay of Bengal, India (Crustacea, Brachyura, Majoidea)
Source: Zookeys. 2017 Nov 29;(716):127–46. doi: 10.3897/zookeys.716.21349 (PMC5740409; doi:10.3897/zookeys.716.21349)
Supplement: XML Treatment for Pleistacantha kannu [file zookeys.716.21349-treatment2.xml]

<!DOCTYPE tp:taxon-treatment
  PUBLIC "-//TaxonX//DTD Taxonomic Treatment Publishing DTD v0 20100105//EN" "tax-treatment-NSO.dtd">
<tp:taxon-treatment xmlns:tp="http://www.plazi.org/taxpub"><tp:treatment-meta><kwd-group><label>Taxon classification</label><kwd><named-content xmlns:xlink="http://www.w3.org/1999/xlink" content-type="kingdom">Animalia</named-content></kwd><kwd><named-content xmlns:xlink="http://www.w3.org/1999/xlink" content-type="order">Decapoda</named-content></kwd><kwd><named-content xmlns:xlink="http://www.w3.org/1999/xlink" content-type="family">Majoidea</named-content></kwd></kwd-group><mixed-citation publication-type="journal"><person-group><name><surname>Ng</surname><given-names>Peter K. L.</given-names></name><name><surname>Ravinesh</surname><given-names>Raveendhiran</given-names></name><name><surname>Ravichandran</surname><given-names>S.</given-names></name></person-group><article-title>A new large oregoniid spider crab of the genus <italic><tp:taxon-name><tp:taxon-name-part taxon-name-part-type="genus" reg="Pleistacantha">Pleistacantha</tp:taxon-name-part></tp:taxon-name></italic> Miers, 1879, from the Bay of Bengal, India (<tp:taxon-name><tp:taxon-name-part taxon-name-part-type="subphylum">Crustacea</tp:taxon-name-part></tp:taxon-name>, <tp:taxon-name><tp:taxon-name-part taxon-name-part-type="infraorder">Brachyura</tp:taxon-name-part></tp:taxon-name>, <tp:taxon-name><tp:taxon-name-part taxon-name-part-type="superfamily">Majoidea</tp:taxon-name-part></tp:taxon-name>)</article-title><source>Zookeys</source><day>29</day><month>11</month><year>2017</year><volume>2017</volume><issue>716</issue><fpage>127</fpage><lpage>146</lpage><pub-id pub-id-type="doi">10.3897/zookeys.716.21349</pub-id></mixed-citation></tp:treatment-meta><tp:nomenclature><tp:taxon-name>
              <tp:taxon-name-part taxon-name-part-type="genus" reg="Pleistacantha">Pleistacantha</tp:taxon-name-part>
              <tp:taxon-name-part taxon-name-part-type="species" reg="kannu">kannu</tp:taxon-name-part>
              <object-id xmlns:xlink="http://www.w3.org/1999/xlink" content-type="zoobank" xlink:type="simple">http://zoobank.org/9FB362C1-38CF-4532-A1AE-ABCD3A2C5738</object-id>
            </tp:taxon-name><tp:taxon-status xmlns:xlink="http://www.w3.org/1999/xlink" xlink:type="simple">sp. n.</tp:taxon-status><xref ref-type="fig" rid="F1">Figs 1</xref><xref ref-type="fig" rid="F2">, 2</xref><xref ref-type="fig" rid="F4">, 4C, D</xref><xref ref-type="fig" rid="F5">, 5C, D</xref><xref ref-type="fig" rid="F6">, 6E, F</xref><xref ref-type="fig" rid="F7">, 7G–I</xref><xref ref-type="fig" rid="F8">, 8E, F</xref><xref ref-type="fig" rid="F9">, 9E, F</xref><xref ref-type="fig" rid="F10">, 10K–N</xref><xref ref-type="fig" rid="F11">, 11</xref><tp:nomenclature-citation-list><tp:nomenclature-citation><tp:taxon-name><tp:taxon-name-part taxon-name-part-type="genus" reg="Pleistacantha"/><tp:taxon-name-part taxon-name-part-type="species" reg="adenicus"/></tp:taxon-name><comment>?<tp:taxon-name><tp:taxon-name-part taxon-name-part-type="genus" reg="Pleistacantha">Pleistacantha</tp:taxon-name-part> <tp:taxon-name-part taxon-name-part-type="species" reg="adenicus">adenicus</tp:taxon-name-part></tp:taxon-name><xref ref-type="bibr" rid="B12">Kazmi 1997</xref>: 82, figs 1, 2 (<italic>nomen nudum</italic>). </comment></tp:nomenclature-citation></tp:nomenclature-citation-list></tp:nomenclature><tp:treatment-sec sec-type="material" id="SECID0E1MAC"><title>Material examined.</title><p>Holotype: male (<abbrev xmlns:xlink="http://www.w3.org/1999/xlink" xlink:title="maximum carapace length (including rostrum)" id="ABBRID0EANAC" xlink:type="simple">cl</abbrev> 106.2 mm, <abbrev xmlns:xlink="http://www.w3.org/1999/xlink" xlink:title="pre-rostral carapace length (maximum carapace length excluding rostrum)" id="ABBRID0EENAC" xlink:type="simple">pcl</abbrev> 87.4 mm, <abbrev xmlns:xlink="http://www.w3.org/1999/xlink" xlink:title="carapace width (including spines)" id="ABBRID0EINAC" xlink:type="simple">cw</abbrev> 87.0 mm) (<abbrev xmlns:xlink="http://www.w3.org/1999/xlink" content-type="institution" xlink:title="Centre of Advanced study in Marine Biology, Annamalai University" id="ABBRID0EMNAC" xlink:type="simple">CASAU</abbrev>), Pazhayar, coll. S. Ravichandran et al., 2017. Paratypes: 1 female (<abbrev xmlns:xlink="http://www.w3.org/1999/xlink" xlink:title="maximum carapace length (including rostrum)" id="ABBRID0ERNAC" xlink:type="simple">cl</abbrev> 83.9 mm, <abbrev xmlns:xlink="http://www.w3.org/1999/xlink" xlink:title="pre-rostral carapace length (maximum carapace length excluding rostrum)" id="ABBRID0EVNAC" xlink:type="simple">pcl</abbrev> 78.7 mm, <abbrev xmlns:xlink="http://www.w3.org/1999/xlink" xlink:title="carapace width (including spines)" id="ABBRID0EZNAC" xlink:type="simple">cw</abbrev> 72.9 mm) (rostrum broken) (<abbrev xmlns:xlink="http://www.w3.org/1999/xlink" content-type="institution" xlink:title="Centre of Advanced study in Marine Biology, Annamalai University" id="ABBRID0E4NAC" xlink:type="simple">CASAU</abbrev>), 1 ovigerous female (<abbrev xmlns:xlink="http://www.w3.org/1999/xlink" xlink:title="maximum carapace length (including rostrum)" id="ABBRID0ECOAC" xlink:type="simple">cl</abbrev> 84.4 mm, <abbrev xmlns:xlink="http://www.w3.org/1999/xlink" xlink:title="pre-rostral carapace length (maximum carapace length excluding rostrum)" id="ABBRID0EGOAC" xlink:type="simple">pcl</abbrev> 69.8 mm, <abbrev xmlns:xlink="http://www.w3.org/1999/xlink" xlink:title="carapace width (including spines)" id="ABBRID0EKOAC" xlink:type="simple">cw</abbrev> 71.5 mm) (all ambulatory legs broken off), 1 female (<abbrev xmlns:xlink="http://www.w3.org/1999/xlink" xlink:title="maximum carapace length (including rostrum)" id="ABBRID0EOOAC" xlink:type="simple">cl</abbrev> 79.5mm, <abbrev xmlns:xlink="http://www.w3.org/1999/xlink" xlink:title="pre-rostral carapace length (maximum carapace length excluding rostrum)" id="ABBRID0ESOAC" xlink:type="simple">pcl</abbrev> 65.21 mm, <abbrev xmlns:xlink="http://www.w3.org/1999/xlink" xlink:title="carapace width (including spines)" id="ABBRID0EWOAC" xlink:type="simple">cw</abbrev> 66.9 mm) (each side two pairs of ambulatory legs broken) (<abbrev xmlns:xlink="http://www.w3.org/1999/xlink" content-type="institution" xlink:title="Centre of Advanced study in Marine Biology, Annamalai University" id="ABBRID0E1OAC" xlink:type="simple">CASAU</abbrev>), same data as holotype; 1 ovigerous female (<abbrev xmlns:xlink="http://www.w3.org/1999/xlink" xlink:title="maximum carapace length (including rostrum)" id="ABBRID0E6OAC" xlink:type="simple">cl</abbrev> 91.3 mm, <abbrev xmlns:xlink="http://www.w3.org/1999/xlink" xlink:title="pre-rostral carapace length (maximum carapace length excluding rostrum)" id="ABBRID0EDPAC" xlink:type="simple">pcl</abbrev> 81.2 mm, <abbrev xmlns:xlink="http://www.w3.org/1999/xlink" xlink:title="carapace width (including spines)" id="ABBRID0EHPAC" xlink:type="simple">cw</abbrev> 75.5 mm), 2 females (<abbrev xmlns:xlink="http://www.w3.org/1999/xlink" xlink:title="maximum carapace length (including rostrum)" id="ABBRID0ELPAC" xlink:type="simple">cl</abbrev> 85.2 mm, <abbrev xmlns:xlink="http://www.w3.org/1999/xlink" xlink:title="pre-rostral carapace length (maximum carapace length excluding rostrum)" id="ABBRID0EPPAC" xlink:type="simple">pcl</abbrev> 75.0 mm, <abbrev xmlns:xlink="http://www.w3.org/1999/xlink" xlink:title="carapace width (including spines)" id="ABBRID0ETPAC" xlink:type="simple">cw</abbrev> 70.4 mm; <abbrev xmlns:xlink="http://www.w3.org/1999/xlink" xlink:title="maximum carapace length (including rostrum)" id="ABBRID0EXPAC" xlink:type="simple">cl</abbrev> 87.3 mm, <abbrev xmlns:xlink="http://www.w3.org/1999/xlink" xlink:title="pre-rostral carapace length (maximum carapace length excluding rostrum)" id="ABBRID0E2PAC" xlink:type="simple">pcl</abbrev> 77.2 mm, <abbrev xmlns:xlink="http://www.w3.org/1999/xlink" xlink:title="carapace width (including spines)" id="ABBRID0EAAAE" xlink:type="simple">cw</abbrev> 72.5 mm) (<abbrev xmlns:xlink="http://www.w3.org/1999/xlink" content-type="institution" xlink:title="University of Kerala" id="ABBRID0EEAAE" xlink:type="simple">DABFUK</abbrev>), Tuticorin fishing port, India, coll. R. Ravinesh, March 2017; 1 female (<abbrev xmlns:xlink="http://www.w3.org/1999/xlink" xlink:title="maximum carapace length (including rostrum)" id="ABBRID0EJAAE" xlink:type="simple">cl</abbrev> 90.4 mm, <abbrev xmlns:xlink="http://www.w3.org/1999/xlink" xlink:title="pre-rostral carapace length (maximum carapace length excluding rostrum)" id="ABBRID0ENAAE" xlink:type="simple">pcl</abbrev> 80.2 mm, <abbrev xmlns:xlink="http://www.w3.org/1999/xlink" xlink:title="carapace width (including spines)" id="ABBRID0ERAAE" xlink:type="simple">cw</abbrev> 73.9 mm) (<abbrev xmlns:xlink="http://www.w3.org/1999/xlink" content-type="institution" xlink:title="University of Kerala" id="ABBRID0EVAAE" xlink:type="simple">DABFUK</abbrev>), Muttam Fishing Harbour, coll. A. B. Kumar, 14 October 2015. All localities from state of Tamil Nadu, India.</p><fig id="F1" position="float" orientation="portrait"><label>Figure 1.</label><caption><p>
                  <italic><tp:taxon-name><tp:taxon-name-part taxon-name-part-type="genus" reg="Pleistacantha">Pleistacantha</tp:taxon-name-part> <tp:taxon-name-part taxon-name-part-type="species" reg="kannu">kannu</tp:taxon-name-part></tp:taxon-name></italic> sp. n., colour in life. <bold>A</bold> holotype male (<abbrev xmlns:xlink="http://www.w3.org/1999/xlink" xlink:title="maximum carapace length (including rostrum)" id="ABBRID0EPBAE" xlink:type="simple">cl</abbrev> 106.2 mm, <abbrev xmlns:xlink="http://www.w3.org/1999/xlink" xlink:title="carapace width (including spines)" id="ABBRID0ETBAE" xlink:type="simple">cw</abbrev> 87.0 mm) (<abbrev xmlns:xlink="http://www.w3.org/1999/xlink" content-type="institution" xlink:title="Centre of Advanced study in Marine Biology, Annamalai University" id="ABBRID0EXBAE" xlink:type="simple">CASAU</abbrev>), India <bold>B</bold> paratype ovigerous female (<abbrev xmlns:xlink="http://www.w3.org/1999/xlink" xlink:title="maximum carapace length (including rostrum)" id="ABBRID0E5BAE" xlink:type="simple">cl</abbrev> 84.4 mm, <abbrev xmlns:xlink="http://www.w3.org/1999/xlink" xlink:title="carapace width (including spines)" id="ABBRID0ECCAE" xlink:type="simple">cw</abbrev> 71.5 mm) (<abbrev xmlns:xlink="http://www.w3.org/1999/xlink" content-type="institution" xlink:title="Centre of Advanced study in Marine Biology, Annamalai University" id="ABBRID0EGCAE" xlink:type="simple">CASAU</abbrev>), India.</p></caption><graphic xmlns:xlink="http://www.w3.org/1999/xlink" xlink:href="zookeys-716-127-g001.jpg" position="float" orientation="portrait" xlink:type="simple" id="oo_171178.jpg"/></fig></tp:treatment-sec><tp:treatment-sec sec-type="material" id="SECID0EQCAE"><title>Comparative material.</title><p>
              <italic><tp:taxon-name><tp:taxon-name-part taxon-name-part-type="genus" reg="Pleistacantha">Pleistacantha</tp:taxon-name-part> <tp:taxon-name-part taxon-name-part-type="species" reg="moseleyi">moseleyi</tp:taxon-name-part></tp:taxon-name></italic> (Miers, 1885): 1 male (<abbrev xmlns:xlink="http://www.w3.org/1999/xlink" xlink:title="maximum carapace length (including rostrum)" id="ABBRID0EBDAE" xlink:type="simple">cl</abbrev> 82.5 mm, <abbrev xmlns:xlink="http://www.w3.org/1999/xlink" xlink:title="pre-rostral carapace length (maximum carapace length excluding rostrum)" id="ABBRID0EFDAE" xlink:type="simple">pcl</abbrev> 61.6 mm, <abbrev xmlns:xlink="http://www.w3.org/1999/xlink" xlink:title="carapace width (including spines)" id="ABBRID0EJDAE" xlink:type="simple">cw</abbrev> 61.6 mm) (<named-content xmlns:xlink="http://www.w3.org/1999/xlink" content-type="dwc:institutional_code" xlink:type="simple">ZRC</named-content> 2005.117), Maribohoc Bay, Panglao, Bohol. Philippines, 100–300 m, coll. T. J. Arbasto, November 2003–March 2004. <italic><tp:taxon-name><tp:taxon-name-part taxon-name-part-type="genus" reg="Pleistacantha">Pleistacantha</tp:taxon-name-part> <tp:taxon-name-part taxon-name-part-type="species" reg="pungens">pungens</tp:taxon-name-part></tp:taxon-name></italic> (Wood-Mason, in <xref ref-type="bibr" rid="B25">Wood-Mason and Alcock 1891</xref>): 1 male (<abbrev xmlns:xlink="http://www.w3.org/1999/xlink" xlink:title="maximum carapace length (including rostrum)" id="ABBRID0EBEAE" xlink:type="simple">cl</abbrev> 94.0 mm, <abbrev xmlns:xlink="http://www.w3.org/1999/xlink" xlink:title="pre-rostral carapace length (maximum carapace length excluding rostrum)" id="ABBRID0EFEAE" xlink:type="simple">pcl</abbrev> 66.9 mm, <abbrev xmlns:xlink="http://www.w3.org/1999/xlink" xlink:title="carapace width (including spines)" id="ABBRID0EJEAE" xlink:type="simple">cw</abbrev> 67.6 mm) (<named-content xmlns:xlink="http://www.w3.org/1999/xlink" content-type="dwc:institutional_code" xlink:type="simple">ZRC</named-content> 2016.23), Ayeyarwady Delta, station 58, <named-content xmlns:xlink="http://www.w3.org/1999/xlink" content-type="dwc:verbatimCoordinates" xlink:type="simple"><named-content content-type="geo-json" specific-use="{&#34;type&#34;:&#34;Point&#34;,&#34;coordinates&#34;:[93.740500,14.322500]}" id="NCID0EVEAE" xlink:type="simple">14.3225°N, 93.7405°E</named-content></named-content>, off Myanmar, Andaman Sea, 265–268.5 m, bottom trawl, coll. EAF-NANSEN Project (Myanmar Cruise), 9 May 2015; 1 female (<abbrev xmlns:xlink="http://www.w3.org/1999/xlink" xlink:title="maximum carapace length (including rostrum)" id="ABBRID0E1EAE" xlink:type="simple">cl</abbrev> 45.2 mm, <abbrev xmlns:xlink="http://www.w3.org/1999/xlink" xlink:title="pre-rostral carapace length (maximum carapace length excluding rostrum)" id="ABBRID0E5EAE" xlink:type="simple">pcl</abbrev> 30.8 mm, <abbrev xmlns:xlink="http://www.w3.org/1999/xlink" xlink:title="carapace width (including spines)" id="ABBRID0ECFAE" xlink:type="simple">cw</abbrev> 29.8 mm) (<named-content xmlns:xlink="http://www.w3.org/1999/xlink" content-type="dwc:institutional_code" xlink:type="simple">ZRC</named-content> 2016.24), Ayeyarwady Delta, station 68, <named-content xmlns:xlink="http://www.w3.org/1999/xlink" content-type="dwc:verbatimCoordinates" xlink:type="simple"><named-content content-type="geo-json" specific-use="{&#34;type&#34;:&#34;Point&#34;,&#34;coordinates&#34;:[94.318167,14.062167]}" id="NCID0EOFAE" xlink:type="simple">14.06216667°N, 94.31816667°E</named-content></named-content>, off Myanmar, Andaman Sea, 455–457 m, bottom trawl, coll. EAF-NANSEN Project (Myanmar Cruise), 10 May 2015. <italic><tp:taxon-name><tp:taxon-name-part taxon-name-part-type="genus" reg="Pleistacantha">Pleistacantha</tp:taxon-name-part> <tp:taxon-name-part taxon-name-part-type="species" reg="ori">ori</tp:taxon-name-part></tp:taxon-name></italic> Ahyong &amp; Ng, 2007: holotype male (<abbrev xmlns:xlink="http://www.w3.org/1999/xlink" xlink:title="maximum carapace length (including rostrum)" id="ABBRID0E5FAE" xlink:type="simple">cl</abbrev> 146.0 mm, <abbrev xmlns:xlink="http://www.w3.org/1999/xlink" xlink:title="pre-rostral carapace length (maximum carapace length excluding rostrum)" id="ABBRID0ECGAE" xlink:type="simple">pcl</abbrev> 129.1 mm, <abbrev xmlns:xlink="http://www.w3.org/1999/xlink" xlink:title="carapace width (including spines)" id="ABBRID0EGGAE" xlink:type="simple">cw</abbrev> 106.3 mm) (<named-content xmlns:xlink="http://www.w3.org/1999/xlink" content-type="dwc:institutional_code" xlink:type="simple">ZRC</named-content> 2006.158), off Durban, South Africa, coll. Oceanographic Research Institute, Durban, October 2004; paratypes: 1 male (<abbrev xmlns:xlink="http://www.w3.org/1999/xlink" xlink:title="maximum carapace length (including rostrum)" id="ABBRID0EPGAE" xlink:type="simple">cl</abbrev> 129.0 mm, <abbrev xmlns:xlink="http://www.w3.org/1999/xlink" xlink:title="pre-rostral carapace length (maximum carapace length excluding rostrum)" id="ABBRID0ETGAE" xlink:type="simple">pcl</abbrev> 115.0 mm, <abbrev xmlns:xlink="http://www.w3.org/1999/xlink" xlink:title="carapace width (including spines)" id="ABBRID0EXGAE" xlink:type="simple">cw</abbrev> 92.7 mm), 1 ovigerous female (<abbrev xmlns:xlink="http://www.w3.org/1999/xlink" xlink:title="maximum carapace length (including rostrum)" id="ABBRID0E2GAE" xlink:type="simple">cl</abbrev> 120+ mm, <abbrev xmlns:xlink="http://www.w3.org/1999/xlink" xlink:title="pre-rostral carapace length (maximum carapace length excluding rostrum)" id="ABBRID0E6GAE" xlink:type="simple">pcl</abbrev> 106.6 mm, <abbrev xmlns:xlink="http://www.w3.org/1999/xlink" xlink:title="carapace width (including spines)" id="ABBRID0EDHAE" xlink:type="simple">cw</abbrev> 83.9 mm), 1 spent female (<abbrev xmlns:xlink="http://www.w3.org/1999/xlink" xlink:title="maximum carapace length (including rostrum)" id="ABBRID0EHHAE" xlink:type="simple">cl</abbrev> 119.6 mm, <abbrev xmlns:xlink="http://www.w3.org/1999/xlink" xlink:title="pre-rostral carapace length (maximum carapace length excluding rostrum)" id="ABBRID0ELHAE" xlink:type="simple">pcl</abbrev> 104.9 mm, <abbrev xmlns:xlink="http://www.w3.org/1999/xlink" xlink:title="carapace width (including spines)" id="ABBRID0EPHAE" xlink:type="simple">cw</abbrev> 84.5 mm) (<named-content xmlns:xlink="http://www.w3.org/1999/xlink" content-type="dwc:institutional_code" xlink:type="simple">ZRC</named-content> 2006.0159), same data as holotype.</p></tp:treatment-sec><tp:treatment-sec sec-type="etymology" id="SECID0EYHAE"><title>Etymology.</title><p>Name after the late Professor T. Kannupandi, an influential crustacean worker from the Centre of Advanced Study in Marine Biology in Annamalai University. The name, a shortened version of his family name, is used as a noun in apposition.</p><!--PageBreak--></tp:treatment-sec><tp:treatment-sec sec-type="diagnosis" id="SECID0E5HAE"><title>Diagnosis.</title><p>Carapace broadly pyriform, postrostral carapace length equal to or slightly longer than carapace width (ratio 1.0–1.1) (Figs <xref ref-type="fig" rid="F2">2A, B</xref>, <xref ref-type="fig" rid="F4">4C, D</xref>); dorsal carapace surface with short spines with relatively wider bases (Figs <xref ref-type="fig" rid="F2">2A, B</xref>, <xref ref-type="fig" rid="F4">4C, D</xref>, <xref ref-type="fig" rid="F5">5C, D</xref>); gastric regions strongly swollen (Figs <xref ref-type="fig" rid="F2">2A, B</xref>, <xref ref-type="fig" rid="F4">4C, D</xref>, <xref ref-type="fig" rid="F5">5C, D</xref>); branchial regions strongly swollen laterally and dorsally; medially separated by narrow space, area without spines, spines on margins of regions overlapping (Figs <xref ref-type="fig" rid="F2">2A, B</xref>, <xref ref-type="fig" rid="F4">4C, D</xref>, <xref ref-type="fig" rid="F5">5C, D</xref>); posterior carapace margin convex (Fig. <xref ref-type="fig" rid="F4">4C</xref>); rostrum relatively short; gently divergent, directly obliquely laterally, not curving upwards (Figs <xref ref-type="fig" rid="F2">2A, B</xref>, <xref ref-type="fig" rid="F4">4C, D</xref>, <xref ref-type="fig" rid="F5">5C, D</xref>, <xref ref-type="fig" rid="F6">6E</xref>); interantennular spine short, tip bifurcated with shallow concavity between short processes (Figs <xref ref-type="fig" rid="F6">6E, F</xref>); lateral margins of posterior margin of epistome strongly concave (Fig. <xref ref-type="fig" rid="F7">7G, H</xref>); ischium of third maxilliped short (Fig. <xref ref-type="fig" rid="F7">7I</xref>); adult male cheliped elongate, merus and chela slender (Figs <xref ref-type="fig" rid="F2">2A</xref>, <xref ref-type="fig" rid="F8">8F</xref>); surface of adult male chela mostly smooth, proximal part with short tubercles or granules, without long spines (Figs <xref ref-type="fig" rid="F2">2A</xref>, <xref ref-type="fig" rid="F8">8E, F</xref>); male anterior thoracic sternum relatively broad; surface with numerous blunt and sharp tubercles, never spines (Fig. <xref ref-type="fig" rid="F9">9E</xref>); male pleon transversely wide; distinctly trapezoidal; surface with numerous blunt and sharp tubercles, never spines (Fig. <xref ref-type="fig" rid="F9">9F</xref>); <abbrev xmlns:xlink="http://www.w3.org/1999/xlink" xlink:title="male first pleopod" id="ABBRID0EILAE" xlink:type="simple">G1</abbrev> relatively stout; distal part gently curved; subdistal dorsal papilla short (Fig. <xref ref-type="fig" rid="F10">10K–M</xref>).</p><fig id="F2" position="float" orientation="portrait"><label>Figure 2.</label><caption><p>
                  <italic><tp:taxon-name><tp:taxon-name-part taxon-name-part-type="genus" reg="Pleistacantha">Pleistacantha</tp:taxon-name-part> <tp:taxon-name-part taxon-name-part-type="species" reg="kannu">kannu</tp:taxon-name-part></tp:taxon-name></italic> sp. n. <bold>A</bold> holotype male (<abbrev xmlns:xlink="http://www.w3.org/1999/xlink" xlink:title="maximum carapace length (including rostrum)" id="ABBRID0EFMAE" xlink:type="simple">cl</abbrev> 106.2 mm, <abbrev xmlns:xlink="http://www.w3.org/1999/xlink" xlink:title="carapace width (including spines)" id="ABBRID0EJMAE" xlink:type="simple">cw</abbrev> 87.0 mm) (<abbrev xmlns:xlink="http://www.w3.org/1999/xlink" content-type="institution" xlink:title="Centre of Advanced study in Marine Biology, Annamalai University" id="ABBRID0ENMAE" xlink:type="simple">CASAU</abbrev>), India <bold>B</bold> paratype ovigerous female (<abbrev xmlns:xlink="http://www.w3.org/1999/xlink" xlink:title="maximum carapace length (including rostrum)" id="ABBRID0EUMAE" xlink:type="simple">cl</abbrev> 91.3 mm, <abbrev xmlns:xlink="http://www.w3.org/1999/xlink" xlink:title="carapace width (including spines)" id="ABBRID0EYMAE" xlink:type="simple">cw</abbrev> 75.5 mm) (<abbrev xmlns:xlink="http://www.w3.org/1999/xlink" content-type="institution" xlink:title="University of Kerala" id="ABBRID0E3MAE" xlink:type="simple">DABFUK</abbrev>), India.</p></caption><graphic xmlns:xlink="http://www.w3.org/1999/xlink" xlink:href="zookeys-716-127-g002.jpg" position="float" orientation="portrait" xlink:type="simple" id="oo_171179.jpg"/></fig></tp:treatment-sec><tp:treatment-sec sec-type="description" id="SECID0EGNAE"><title>Description of holotype male.</title><p>Carapace broadly pyriform, postrostral carapace length almost equal to carapace width (Figs <xref ref-type="fig" rid="F2">2A</xref>, <xref ref-type="fig" rid="F4">4C</xref>). Rostral spines short, 0.2 times postrostral carapace length; basal half completely fused, medially gently divergent laterally, not curving upwards; dorsal surface with three small low dorsal spinules; lateral margin with one or two ventral (excluding basal) spines; with three equally spaced <!--PageBreak-->lateral spines, median one largest, at junction of diverging spine (Fig. <xref ref-type="fig" rid="F3">3C</xref>). Interantennular spine strongly bent downwards, surface concave, bifurcated distally, depth of bifurcation shallow, processes short; distal margin of antennular sinus produced to form prominent ventrolaterally directed spine (Figs <xref ref-type="fig" rid="F6">6E, F</xref>, <xref ref-type="fig" rid="F7">7G</xref>). Orbital margin with three large spines increasing in size posteriorly, including intercalated and postorbital spines (Fig. <xref ref-type="fig" rid="F4">4C</xref>). Hepatic spine large, anteriorly directed, with 2–4 small accessory spines (Fig. <xref ref-type="fig" rid="F4">4C</xref>). Dorsal surface covered with short conical spines with broad bases and acute tubercles (Figs <xref ref-type="fig" rid="F2">2A</xref>, <xref ref-type="fig" rid="F4">4C</xref>, <xref ref-type="fig" rid="F5">5C</xref>). Branchial regions markedly swollen dorsally and laterally, inner margins almost touching along carapace midline, with associated spines overlapping opposite region, regions separated by narrow longitudinal channel; cardiac region not prominently swollen, with two rows of six short spines in total; intestinal region not well demarcated, region appears depressed (Figs <xref ref-type="fig" rid="F2">2A</xref>, <xref ref-type="fig" rid="F4">4C</xref>, <xref ref-type="fig" rid="F5">5C</xref>). Posterior carapace margin convex (Fig. <xref ref-type="fig" rid="F4">4C</xref>). Sub-branchial region covered with short, stout spinules; pteryogostomial region with scattered sharp tubercles (Fig. <xref ref-type="fig" rid="F5">5C</xref>).</p><fig id="F3" position="float" orientation="portrait"><label>Figure 3.</label><caption><p>
                  <bold>A</bold> <italic><tp:taxon-name><tp:taxon-name-part taxon-name-part-type="genus" reg="Pleistacantha">Pleistacantha</tp:taxon-name-part> <tp:taxon-name-part taxon-name-part-type="species" reg="moseleyi">moseleyi</tp:taxon-name-part></tp:taxon-name></italic> (Miers, 1885), male (<abbrev xmlns:xlink="http://www.w3.org/1999/xlink" xlink:title="maximum carapace length (including rostrum)" id="ABBRID0E6PAE" xlink:type="simple">cl</abbrev> 82.5 mm, <abbrev xmlns:xlink="http://www.w3.org/1999/xlink" xlink:title="carapace width (including spines)" id="ABBRID0EDQAE" xlink:type="simple">cw</abbrev> 61.6 mm) (<named-content xmlns:xlink="http://www.w3.org/1999/xlink" content-type="dwc:institutional_code" xlink:type="simple">ZRC</named-content> 2005.117), Philippines <bold>B</bold> <italic><tp:taxon-name><tp:taxon-name-part taxon-name-part-type="genus" reg="Pleistacantha">Pleistacantha</tp:taxon-name-part> <tp:taxon-name-part taxon-name-part-type="species" reg="pungens">pungens</tp:taxon-name-part></tp:taxon-name></italic> (Wood-Mason, in <xref ref-type="bibr" rid="B25">Wood-Mason and Alcock 1891</xref>), male (<abbrev xmlns:xlink="http://www.w3.org/1999/xlink" xlink:title="maximum carapace length (including rostrum)" id="ABBRID0E4QAE" xlink:type="simple">cl</abbrev> 94.0 mm, <abbrev xmlns:xlink="http://www.w3.org/1999/xlink" xlink:title="carapace width (including spines)" id="ABBRID0EBRAE" xlink:type="simple">cw</abbrev> 67.6 mm) (<named-content xmlns:xlink="http://www.w3.org/1999/xlink" content-type="dwc:institutional_code" xlink:type="simple">ZRC</named-content> 2016.23), Myanmar <bold>C</bold> <italic><tp:taxon-name><tp:taxon-name-part taxon-name-part-type="genus" reg="Pleistacantha">Pleistacantha</tp:taxon-name-part> <tp:taxon-name-part taxon-name-part-type="species" reg="pungens">pungens</tp:taxon-name-part></tp:taxon-name></italic> (Wood-Mason, in <xref ref-type="bibr" rid="B25">Wood-Mason and Alcock 1891</xref>), female (<abbrev xmlns:xlink="http://www.w3.org/1999/xlink" xlink:title="maximum carapace length (including rostrum)" id="ABBRID0E2RAE" xlink:type="simple">cl</abbrev> 45.2 mm, <abbrev xmlns:xlink="http://www.w3.org/1999/xlink" xlink:title="carapace width (including spines)" id="ABBRID0E6RAE" xlink:type="simple">cw</abbrev> 29.8 mm) (<named-content xmlns:xlink="http://www.w3.org/1999/xlink" content-type="dwc:institutional_code" xlink:type="simple">ZRC</named-content> 2016.24), Myanmar.</p></caption><graphic xmlns:xlink="http://www.w3.org/1999/xlink" xlink:href="zookeys-716-127-g003.jpg" position="float" orientation="portrait" xlink:type="simple" id="oo_171180.jpg"/></fig><fig id="F4" position="float" orientation="portrait"><label>Figure 4.</label><caption><p>
                  <bold>A</bold> <italic><tp:taxon-name><tp:taxon-name-part taxon-name-part-type="genus" reg="Pleistacantha">Pleistacantha</tp:taxon-name-part> <tp:taxon-name-part taxon-name-part-type="species" reg="moseleyi">moseleyi</tp:taxon-name-part></tp:taxon-name></italic> (Miers, 1885), male (<abbrev xmlns:xlink="http://www.w3.org/1999/xlink" xlink:title="maximum carapace length (including rostrum)" id="ABBRID0ECTAE" xlink:type="simple">cl</abbrev> 82.5 mm, <abbrev xmlns:xlink="http://www.w3.org/1999/xlink" xlink:title="carapace width (including spines)" id="ABBRID0EGTAE" xlink:type="simple">cw</abbrev> 61.6 mm) (<named-content xmlns:xlink="http://www.w3.org/1999/xlink" content-type="dwc:institutional_code" xlink:type="simple">ZRC</named-content> 2005.117), Philippines <bold>B</bold> <italic><tp:taxon-name><tp:taxon-name-part taxon-name-part-type="genus" reg="Pleistacantha">Pleistacantha</tp:taxon-name-part> <tp:taxon-name-part taxon-name-part-type="species" reg="pungens">pungens</tp:taxon-name-part></tp:taxon-name></italic> (Wood-Mason, in <xref ref-type="bibr" rid="B25">Wood-Mason and Alcock 1891</xref>), male (<abbrev xmlns:xlink="http://www.w3.org/1999/xlink" xlink:title="maximum carapace length (including rostrum)" id="ABBRID0EAUAE" xlink:type="simple">cl</abbrev> 94.0 mm, <abbrev xmlns:xlink="http://www.w3.org/1999/xlink" xlink:title="carapace width (including spines)" id="ABBRID0EEUAE" xlink:type="simple">cw</abbrev> 67.6 mm) (<named-content xmlns:xlink="http://www.w3.org/1999/xlink" content-type="dwc:institutional_code" xlink:type="simple">ZRC</named-content> 2016.23), Myanmar <bold>C</bold> <italic><tp:taxon-name><tp:taxon-name-part taxon-name-part-type="genus" reg="Pleistacantha">Pleistacantha</tp:taxon-name-part> <tp:taxon-name-part taxon-name-part-type="species" reg="pungens">pungens</tp:taxon-name-part></tp:taxon-name></italic> Wood-Mason, in <xref ref-type="bibr" rid="B25">Wood-Mason and Alcock 1891</xref>) <bold>C</bold> <italic><tp:taxon-name><tp:taxon-name-part taxon-name-part-type="genus" reg="Pleistacantha">Pleistacantha</tp:taxon-name-part> <tp:taxon-name-part taxon-name-part-type="species" reg="kannu">kannu</tp:taxon-name-part></tp:taxon-name></italic> sp. n., holotype male (<abbrev xmlns:xlink="http://www.w3.org/1999/xlink" xlink:title="maximum carapace length (including rostrum)" id="ABBRID0ELVAE" xlink:type="simple">cl</abbrev> 106.2 mm, <abbrev xmlns:xlink="http://www.w3.org/1999/xlink" xlink:title="carapace width (including spines)" id="ABBRID0EPVAE" xlink:type="simple">cw</abbrev> 87.0 mm) (<abbrev xmlns:xlink="http://www.w3.org/1999/xlink" content-type="institution" xlink:title="Centre of Advanced study in Marine Biology, Annamalai University" id="ABBRID0ETVAE" xlink:type="simple">CASAU</abbrev>), India <bold>D</bold> <italic><tp:taxon-name><tp:taxon-name-part taxon-name-part-type="genus" reg="Pleistacantha">Pleistacantha</tp:taxon-name-part> <tp:taxon-name-part taxon-name-part-type="species" reg="kannu">kannu</tp:taxon-name-part></tp:taxon-name></italic> sp. n., paratype ovigerous female (<abbrev xmlns:xlink="http://www.w3.org/1999/xlink" xlink:title="maximum carapace length (including rostrum)" id="ABBRID0EFWAE" xlink:type="simple">cl</abbrev> 91.3 mm, <abbrev xmlns:xlink="http://www.w3.org/1999/xlink" xlink:title="carapace width (including spines)" id="ABBRID0EJWAE" xlink:type="simple">cw</abbrev> 75.5 mm) (<abbrev xmlns:xlink="http://www.w3.org/1999/xlink" content-type="institution" xlink:title="University of Kerala" id="ABBRID0ENWAE" xlink:type="simple">DABFUK</abbrev>), India.</p></caption><graphic xmlns:xlink="http://www.w3.org/1999/xlink" xlink:href="zookeys-716-127-g004.jpg" position="float" orientation="portrait" xlink:type="simple" id="oo_171181.jpg"/></fig><fig id="F5" position="float" orientation="portrait"><label>Figure 5.</label><caption><p>
                  <bold>A</bold> <italic><tp:taxon-name><tp:taxon-name-part taxon-name-part-type="genus" reg="Pleistacantha">Pleistacantha</tp:taxon-name-part> <tp:taxon-name-part taxon-name-part-type="species" reg="moseleyi">moseleyi</tp:taxon-name-part></tp:taxon-name></italic> (Miers, 1885), male (<abbrev xmlns:xlink="http://www.w3.org/1999/xlink" xlink:title="maximum carapace length (including rostrum)" id="ABBRID0EMXAE" xlink:type="simple">cl</abbrev> 82.5 mm, <abbrev xmlns:xlink="http://www.w3.org/1999/xlink" xlink:title="carapace width (including spines)" id="ABBRID0EQXAE" xlink:type="simple">cw</abbrev> 61.6 mm) (<named-content xmlns:xlink="http://www.w3.org/1999/xlink" content-type="dwc:institutional_code" xlink:type="simple">ZRC</named-content> 2005.117), Philippines <bold>B</bold> <italic><tp:taxon-name><tp:taxon-name-part taxon-name-part-type="genus" reg="Pleistacantha">Pleistacantha</tp:taxon-name-part> <tp:taxon-name-part taxon-name-part-type="species" reg="pungens">pungens</tp:taxon-name-part></tp:taxon-name></italic> Wood-Mason, in <xref ref-type="bibr" rid="B25">Wood-Mason and Alcock 1891</xref>), male (<abbrev xmlns:xlink="http://www.w3.org/1999/xlink" xlink:title="maximum carapace length (including rostrum)" id="ABBRID0EKYAE" xlink:type="simple">cl</abbrev> 94.0 mm, <abbrev xmlns:xlink="http://www.w3.org/1999/xlink" xlink:title="carapace width (including spines)" id="ABBRID0EOYAE" xlink:type="simple">cw</abbrev> 67.6 mm) (<named-content xmlns:xlink="http://www.w3.org/1999/xlink" content-type="dwc:institutional_code" xlink:type="simple">ZRC</named-content> 2016.23), Myanmar <bold>C</bold> <italic><tp:taxon-name><tp:taxon-name-part taxon-name-part-type="genus" reg="Pleistacantha">Pleistacantha</tp:taxon-name-part> <tp:taxon-name-part taxon-name-part-type="species" reg="kannu">kannu</tp:taxon-name-part></tp:taxon-name></italic> sp. n., holotype male (<abbrev xmlns:xlink="http://www.w3.org/1999/xlink" xlink:title="maximum carapace length (including rostrum)" id="ABBRID0EEZAE" xlink:type="simple">cl</abbrev> 106.2 mm, <abbrev xmlns:xlink="http://www.w3.org/1999/xlink" xlink:title="carapace width (including spines)" id="ABBRID0EIZAE" xlink:type="simple">cw</abbrev> 87.0 mm) (<abbrev xmlns:xlink="http://www.w3.org/1999/xlink" content-type="institution" xlink:title="Centre of Advanced study in Marine Biology, Annamalai University" id="ABBRID0EMZAE" xlink:type="simple">CASAU</abbrev>), India <bold>D</bold> <italic><tp:taxon-name><tp:taxon-name-part taxon-name-part-type="genus" reg="Pleistacantha">Pleistacantha</tp:taxon-name-part> <tp:taxon-name-part taxon-name-part-type="species" reg="kannu">kannu</tp:taxon-name-part></tp:taxon-name></italic> sp. n., paratype ovigerous female (<abbrev xmlns:xlink="http://www.w3.org/1999/xlink" xlink:title="maximum carapace length (including rostrum)" id="ABBRID0E5ZAE" xlink:type="simple">cl</abbrev> 91.3 mm, <abbrev xmlns:xlink="http://www.w3.org/1999/xlink" xlink:title="carapace width (including spines)" id="ABBRID0EC1AE" xlink:type="simple">cw</abbrev> 75.5 mm) (<abbrev xmlns:xlink="http://www.w3.org/1999/xlink" content-type="institution" xlink:title="University of Kerala" id="ABBRID0EG1AE" xlink:type="simple">DABFUK</abbrev>), India.</p></caption><graphic xmlns:xlink="http://www.w3.org/1999/xlink" xlink:href="zookeys-716-127-g005.jpg" position="float" orientation="portrait" xlink:type="simple" id="oo_171182.jpg"/></fig><fig id="F6" position="float" orientation="portrait"><label>Figure 6.</label><caption><p>
                  <bold>A, B</bold> <italic><tp:taxon-name><tp:taxon-name-part taxon-name-part-type="genus" reg="Pleistacantha">Pleistacantha</tp:taxon-name-part> <tp:taxon-name-part taxon-name-part-type="species" reg="moseleyi">moseleyi</tp:taxon-name-part></tp:taxon-name></italic> (Miers, 1885), male (<abbrev xmlns:xlink="http://www.w3.org/1999/xlink" xlink:title="maximum carapace length (including rostrum)" id="ABBRID0EF2AE" xlink:type="simple">cl</abbrev> 82.5 mm, <abbrev xmlns:xlink="http://www.w3.org/1999/xlink" xlink:title="carapace width (including spines)" id="ABBRID0EJ2AE" xlink:type="simple">cw</abbrev> 61.6 mm) (<named-content xmlns:xlink="http://www.w3.org/1999/xlink" content-type="dwc:institutional_code" xlink:type="simple">ZRC</named-content> 2005.117), Philippines <bold>C, D</bold> <italic><tp:taxon-name><tp:taxon-name-part taxon-name-part-type="genus" reg="Pleistacantha">Pleistacantha</tp:taxon-name-part> <tp:taxon-name-part taxon-name-part-type="species" reg="pungens">pungens</tp:taxon-name-part></tp:taxon-name></italic> Wood-Mason, in <xref ref-type="bibr" rid="B25">Wood-Mason and Alcock 1891</xref>), male (<abbrev xmlns:xlink="http://www.w3.org/1999/xlink" xlink:title="maximum carapace length (including rostrum)" id="ABBRID0ED3AE" xlink:type="simple">cl</abbrev> 94.0 mm, <abbrev xmlns:xlink="http://www.w3.org/1999/xlink" xlink:title="carapace width (including spines)" id="ABBRID0EH3AE" xlink:type="simple">cw</abbrev> 67.6 mm) (<named-content xmlns:xlink="http://www.w3.org/1999/xlink" content-type="dwc:institutional_code" xlink:type="simple">ZRC</named-content> 2016.23), Myanmar <bold>E, F</bold> <italic><tp:taxon-name><tp:taxon-name-part taxon-name-part-type="genus" reg="Pleistacantha">Pleistacantha</tp:taxon-name-part> <tp:taxon-name-part taxon-name-part-type="species" reg="kannu">kannu</tp:taxon-name-part></tp:taxon-name></italic> sp. n., holotype male (<abbrev xmlns:xlink="http://www.w3.org/1999/xlink" xlink:title="maximum carapace length (including rostrum)" id="ABBRID0E43AE" xlink:type="simple">cl</abbrev> 106.2 mm, <abbrev xmlns:xlink="http://www.w3.org/1999/xlink" xlink:title="carapace width (including spines)" id="ABBRID0EB4AE" xlink:type="simple">cw</abbrev> 87.0 mm) (<abbrev xmlns:xlink="http://www.w3.org/1999/xlink" content-type="institution" xlink:title="Centre of Advanced study in Marine Biology, Annamalai University" id="ABBRID0EF4AE" xlink:type="simple">CASAU</abbrev>), India.</p></caption><graphic xmlns:xlink="http://www.w3.org/1999/xlink" xlink:href="zookeys-716-127-g006.jpg" position="float" orientation="portrait" xlink:type="simple" id="oo_171183.jpg"/></fig><p>Proepistome with ventrally directed, laterally flattened tooth, tip rounded; margin lateral to antennal gland aperture (infraorbital margin) with 2 long spines; anterolateral angle of buccal cavity flared, lobiform, margin with two or three low teeth (Fig. <xref ref-type="fig" rid="F7">7G, H</xref>). Eye short, when folded back into ‘orbit’, not reaching antennal gland aperture; ocular peduncle short, with 2 granules on subdistal surface adjacent to cornea. Basal antennular article with two short spines. Basal antennal article elongate, rectangular, outer margin with two short spines, mesial margin with two short spines; next article elongate, with two sharp tubercles (Fig. <xref ref-type="fig" rid="F7">7G</xref>). Epistome wide; posterior margin with lateral margins strongly concave; median lobe subtruncate, separated by deep median fissure, separated from lateral margin by V-shaped cleft (Fig. <xref ref-type="fig" rid="F7">7G, H</xref>).</p><p>Third maxilliped merus almost as wide as ischium; meral surface spinose, with long slender spines on either side of carpal articulation, anterolateral angle triangular, produced, with spinose margins; ischium short, with dentate margins, surface with two longitudinal rows of tubercles separated by shallow median sulcus; exopod relatively slender, outer surface and outer margin each with row of short spines (Fig. <xref ref-type="fig" rid="F7">7I</xref>).</p><fig id="F7" position="float" orientation="portrait"><label>Figure 7.</label><caption><p>
                  <bold>A–C</bold> <italic><tp:taxon-name><tp:taxon-name-part taxon-name-part-type="genus" reg="Pleistacantha">Pleistacantha</tp:taxon-name-part> <tp:taxon-name-part taxon-name-part-type="species" reg="moseleyi">moseleyi</tp:taxon-name-part></tp:taxon-name></italic> (Miers, 1885), male (<abbrev xmlns:xlink="http://www.w3.org/1999/xlink" xlink:title="maximum carapace length (including rostrum)" id="ABBRID0EY5AE" xlink:type="simple">cl</abbrev> 82.5 mm, <abbrev xmlns:xlink="http://www.w3.org/1999/xlink" xlink:title="carapace width (including spines)" id="ABBRID0E35AE" xlink:type="simple">cw</abbrev> 61.6 mm) (<named-content xmlns:xlink="http://www.w3.org/1999/xlink" content-type="dwc:institutional_code" xlink:type="simple">ZRC</named-content> 2005.117), Philippines <bold>D–F</bold> <italic><tp:taxon-name><tp:taxon-name-part taxon-name-part-type="genus" reg="Pleistacantha">Pleistacantha</tp:taxon-name-part> <tp:taxon-name-part taxon-name-part-type="species" reg="pungens">pungens</tp:taxon-name-part></tp:taxon-name></italic> Wood-Mason, in <xref ref-type="bibr" rid="B25">Wood-Mason and Alcock 1891</xref>), male (<abbrev xmlns:xlink="http://www.w3.org/1999/xlink" xlink:title="maximum carapace length (including rostrum)" id="ABBRID0EW6AE" xlink:type="simple">cl</abbrev> 94.0 mm, <abbrev xmlns:xlink="http://www.w3.org/1999/xlink" xlink:title="carapace width (including spines)" id="ABBRID0E16AE" xlink:type="simple">cw</abbrev> 67.6 mm) (<named-content xmlns:xlink="http://www.w3.org/1999/xlink" content-type="dwc:institutional_code" xlink:type="simple">ZRC</named-content> 2016.23), Myanmar <bold>G–I</bold> <italic><tp:taxon-name><tp:taxon-name-part taxon-name-part-type="genus" reg="Pleistacantha">Pleistacantha</tp:taxon-name-part> <tp:taxon-name-part taxon-name-part-type="species" reg="kannu">kannu</tp:taxon-name-part></tp:taxon-name></italic> sp. n., holotype male (<abbrev xmlns:xlink="http://www.w3.org/1999/xlink" xlink:title="maximum carapace length (including rostrum)" id="ABBRID0ERAAG" xlink:type="simple">cl</abbrev> 106.2 mm, <abbrev xmlns:xlink="http://www.w3.org/1999/xlink" xlink:title="carapace width (including spines)" id="ABBRID0EVAAG" xlink:type="simple">cw</abbrev> 87.0 mm) (<abbrev xmlns:xlink="http://www.w3.org/1999/xlink" content-type="institution" xlink:title="Centre of Advanced study in Marine Biology, Annamalai University" id="ABBRID0EZAAG" xlink:type="simple">CASAU</abbrev>), India. <bold>A</bold>, <bold>D</bold>, <bold>G</bold> epistome, antennae and antennules; <bold>B, E, H</bold> epistome; <bold>C, F, I</bold> left third maxilliped.</p></caption><graphic xmlns:xlink="http://www.w3.org/1999/xlink" xlink:href="zookeys-716-127-g007.jpg" position="float" orientation="portrait" xlink:type="simple" id="oo_171184.jpg"/></fig><!--PageBreak--><p>Male cheliped elongate, slender, symmetrical (Fig. <xref ref-type="fig" rid="F2">2A</xref>). Male chela elongated, stout, not distinctly inflated; distal two-thirds relatively smooth, proximal third with tubercles and low spines; occlusal margins of dactylus and pollex with blunt, obtuse teeth, not forming distinct gape when closed; carpus and merus with numerous sharp <!--PageBreak-->tubercles and granules along margins and surfaces; merus elongate, slender with distal half wider than proximal part (Figs <xref ref-type="fig" rid="F2">2A</xref>, <xref ref-type="fig" rid="F8">8E, F</xref>). Ambulatory legs (P2–5) long, slender, decreasing in length posteriorly (Fig. <xref ref-type="fig" rid="F2">2A</xref>). Surfaces of propodus, carpus and merus of P2–4 granular, with short tubercles or granules, not spinose; dactylus covered with dense soft setae and corneous tip (Fig. <xref ref-type="fig" rid="F2">2A</xref>).</p><!--PageBreak--><p>Anterior thoracic sternum relatively wide transversely (Fig. <xref ref-type="fig" rid="F9">9E</xref>). Thoracic sternites 1 and 2 fused, forming acutely triangular process; separated from sternite 3 by prominent ridge with concave surface; sternites 3 and 4 fused, anterior part constricted at junction of sternites; sternite 4 with low obliquely transverse ridge lined with tubercles, anterior surface with more prominent tubercles; surfaces of sternites 5–7 with scattered tubercles, some relatively sharp; sternopleonal cavity reaching to suture between sternites 4 and 5 (Fig. <xref ref-type="fig" rid="F9">9E, F</xref>). Male pleon with six free somites and telson; somites 4–6 trapezoidal, wide; widest at somites 2 and 3; surface tuberculate but not spinose (Fig. <xref ref-type="fig" rid="F9">9E, F</xref>).</p><fig id="F8" position="float" orientation="portrait"><label>Figure 8.</label><caption><p>
                  <bold>A, B</bold> <italic><tp:taxon-name><tp:taxon-name-part taxon-name-part-type="genus" reg="Pleistacantha">Pleistacantha</tp:taxon-name-part> <tp:taxon-name-part taxon-name-part-type="species" reg="moseleyi">moseleyi</tp:taxon-name-part></tp:taxon-name></italic> (Miers, 1885), male (<abbrev xmlns:xlink="http://www.w3.org/1999/xlink" xlink:title="maximum carapace length (including rostrum)" id="ABBRID0EKDAG" xlink:type="simple">cl</abbrev> 82.5 mm, <abbrev xmlns:xlink="http://www.w3.org/1999/xlink" xlink:title="carapace width (including spines)" id="ABBRID0EODAG" xlink:type="simple">cw</abbrev> 61.6 mm) (<named-content xmlns:xlink="http://www.w3.org/1999/xlink" content-type="dwc:institutional_code" xlink:type="simple">ZRC</named-content> 2005.117), Philippines <bold>C, D</bold> <italic><tp:taxon-name><tp:taxon-name-part taxon-name-part-type="genus" reg="Pleistacantha">Pleistacantha</tp:taxon-name-part> <tp:taxon-name-part taxon-name-part-type="species" reg="pungens">pungens</tp:taxon-name-part></tp:taxon-name></italic> Wood-Mason, in <xref ref-type="bibr" rid="B25">Wood-Mason and Alcock 1891</xref>), male (<abbrev xmlns:xlink="http://www.w3.org/1999/xlink" xlink:title="maximum carapace length (including rostrum)" id="ABBRID0EIEAG" xlink:type="simple">cl</abbrev> 94.0 mm, <abbrev xmlns:xlink="http://www.w3.org/1999/xlink" xlink:title="carapace width (including spines)" id="ABBRID0EMEAG" xlink:type="simple">cw</abbrev> 67.6 mm) (<named-content xmlns:xlink="http://www.w3.org/1999/xlink" content-type="dwc:institutional_code" xlink:type="simple">ZRC</named-content> 2016.23), Myanmar <bold>E, F</bold> <italic><tp:taxon-name><tp:taxon-name-part taxon-name-part-type="genus" reg="Pleistacantha">Pleistacantha</tp:taxon-name-part> <tp:taxon-name-part taxon-name-part-type="species" reg="kannu">kannu</tp:taxon-name-part></tp:taxon-name></italic> sp. n., holotype male (<abbrev xmlns:xlink="http://www.w3.org/1999/xlink" xlink:title="maximum carapace length (including rostrum)" id="ABBRID0ECFAG" xlink:type="simple">cl</abbrev> 106.2 mm, <abbrev xmlns:xlink="http://www.w3.org/1999/xlink" xlink:title="carapace width (including spines)" id="ABBRID0EGFAG" xlink:type="simple">cw</abbrev> 87.0 mm) (<abbrev xmlns:xlink="http://www.w3.org/1999/xlink" content-type="institution" xlink:title="Centre of Advanced study in Marine Biology, Annamalai University" id="ABBRID0EKFAG" xlink:type="simple">CASAU</abbrev>), India. <bold>A, C, E</bold> outer view of merus of cheliped; <bold>B, D, F</bold> outer view of chela.</p></caption><graphic xmlns:xlink="http://www.w3.org/1999/xlink" xlink:href="zookeys-716-127-g008.jpg" position="float" orientation="portrait" xlink:type="simple" id="oo_171185.jpg"/></fig><fig id="F9" position="float" orientation="portrait"><label>Figure 9.</label><caption><p>
                  <bold>A, B</bold> <italic><tp:taxon-name><tp:taxon-name-part taxon-name-part-type="genus" reg="Pleistacantha">Pleistacantha</tp:taxon-name-part> <tp:taxon-name-part taxon-name-part-type="species" reg="moseleyi">moseleyi</tp:taxon-name-part></tp:taxon-name></italic> (Miers, 1885), male (<abbrev xmlns:xlink="http://www.w3.org/1999/xlink" xlink:title="maximum carapace length (including rostrum)" id="ABBRID0ENGAG" xlink:type="simple">cl</abbrev> 82.5 mm, <abbrev xmlns:xlink="http://www.w3.org/1999/xlink" xlink:title="carapace width (including spines)" id="ABBRID0ERGAG" xlink:type="simple">cw</abbrev> 61.6 mm) (<named-content xmlns:xlink="http://www.w3.org/1999/xlink" content-type="dwc:institutional_code" xlink:type="simple">ZRC</named-content> 2005.117), Philippines <bold>C, D</bold> <italic><tp:taxon-name><tp:taxon-name-part taxon-name-part-type="genus" reg="Pleistacantha">Pleistacantha</tp:taxon-name-part> <tp:taxon-name-part taxon-name-part-type="species" reg="pungens">pungens</tp:taxon-name-part></tp:taxon-name></italic> Wood-Mason, in <xref ref-type="bibr" rid="B25">Wood-Mason and Alcock 1891</xref>), male (<abbrev xmlns:xlink="http://www.w3.org/1999/xlink" xlink:title="maximum carapace length (including rostrum)" id="ABBRID0ELHAG" xlink:type="simple">cl</abbrev> 94.0 mm, <abbrev xmlns:xlink="http://www.w3.org/1999/xlink" xlink:title="carapace width (including spines)" id="ABBRID0EPHAG" xlink:type="simple">cw</abbrev> 67.6 mm) (<named-content xmlns:xlink="http://www.w3.org/1999/xlink" content-type="dwc:institutional_code" xlink:type="simple">ZRC</named-content> 2016.23), Myanmar <bold>E, F</bold> <italic><tp:taxon-name><tp:taxon-name-part taxon-name-part-type="genus" reg="Pleistacantha">Pleistacantha</tp:taxon-name-part> <tp:taxon-name-part taxon-name-part-type="species" reg="kannu">kannu</tp:taxon-name-part></tp:taxon-name></italic> sp. n., holotype male (<abbrev xmlns:xlink="http://www.w3.org/1999/xlink" xlink:title="maximum carapace length (including rostrum)" id="ABBRID0EFIAG" xlink:type="simple">cl</abbrev> 106.2 mm, <abbrev xmlns:xlink="http://www.w3.org/1999/xlink" xlink:title="carapace width (including spines)" id="ABBRID0EJIAG" xlink:type="simple">cw</abbrev> 87.0 mm) (<abbrev xmlns:xlink="http://www.w3.org/1999/xlink" content-type="institution" xlink:title="Centre of Advanced study in Marine Biology, Annamalai University" id="ABBRID0ENIAG" xlink:type="simple">CASAU</abbrev>), India. <bold>A, C, E</bold> anterior thoracic sternum and pleon; <bold>B, D, F</bold> male pleon.</p></caption><graphic xmlns:xlink="http://www.w3.org/1999/xlink" xlink:href="zookeys-716-127-g009.jpg" position="float" orientation="portrait" xlink:type="simple" id="oo_171186.jpg"/></fig><p>
              <abbrev xmlns:xlink="http://www.w3.org/1999/xlink" xlink:title="male first pleopod" id="ABBRID0E4IAG" xlink:type="simple">G1</abbrev> gently curving outwards, relatively shorter, with distal tenth more distinctly curved; subdistal papilla on inner margin short, triangular, shorter than length between papilla base and tip (Fig. <xref ref-type="fig" rid="F10">10K–M</xref>). <abbrev xmlns:xlink="http://www.w3.org/1999/xlink" xlink:title="male second pleopod" id="ABBRID0EFJAG" xlink:type="simple">G2</abbrev> short, with basal part dilated; distal part approximately bifurcate, short (Fig. <xref ref-type="fig" rid="F10">10N</xref>).</p></tp:treatment-sec><tp:treatment-sec sec-type="Females" id="SECID0ENJAG"><title>Females.</title><p>The adult females differ from the holotype male in possessing a proportionately shorter rostrum and chelipeds (Figs <xref ref-type="fig" rid="F1">1B</xref>, <xref ref-type="fig" rid="F2">2B</xref>, <xref ref-type="fig" rid="F11">11A</xref>). In addition, the surfaces of the chelipeds and ambulatory legs are covered with more prominent spines and sharper tubercles, with these structures all appearing distinctly spinose (Figs <xref ref-type="fig" rid="F1">1B</xref>, <xref ref-type="fig" rid="F2">2B</xref>, <xref ref-type="fig" rid="F11">11A, B</xref>). The spines and tubercles on the carapace of females (Fig. <xref ref-type="fig" rid="F4">4D</xref>, <xref ref-type="fig" rid="F5">5D</xref>) also tend to be relatively more acute compared to those on the male (Fig. <xref ref-type="fig" rid="F4">4C</xref>, <xref ref-type="fig" rid="F5">5C</xref>). <italic><tp:taxon-name><tp:taxon-name-part taxon-name-part-type="genus" reg="Pleistacantha">Pleistacantha</tp:taxon-name-part></tp:taxon-name></italic> species are typically sexually dimorphic in these respects (see <xref ref-type="bibr" rid="B8">Grindley 1961</xref>; Ahyong &amp; Ng 2007). The female pleon is very broad, and while all the somites and telson appear to be free, they are quite rigid due to their strongly convex shape, forming a dome-like <!--PageBreak-->structure (Fig. <xref ref-type="fig" rid="F11">11D</xref>). The vulvae are large, subovate and positioned on the anterior surface of sternite 6 (Fig. <xref ref-type="fig" rid="F11">11D</xref>).</p><fig id="F10" position="float" orientation="portrait"><label>Figure 10.</label><caption><p>
                  <bold>A–D</bold> <italic><tp:taxon-name><tp:taxon-name-part taxon-name-part-type="genus" reg="Pleistacantha">Pleistacantha</tp:taxon-name-part> <tp:taxon-name-part taxon-name-part-type="species" reg="moseleyi">moseleyi</tp:taxon-name-part></tp:taxon-name></italic> (Miers, 1885), male (<abbrev xmlns:xlink="http://www.w3.org/1999/xlink" xlink:title="maximum carapace length (including rostrum)" id="ABBRID0EFMAG" xlink:type="simple">cl</abbrev> 82.5 mm, <abbrev xmlns:xlink="http://www.w3.org/1999/xlink" xlink:title="carapace width (including spines)" id="ABBRID0EJMAG" xlink:type="simple">cw</abbrev> 61.6 mm) (<named-content xmlns:xlink="http://www.w3.org/1999/xlink" content-type="dwc:institutional_code" xlink:type="simple">ZRC</named-content> 2005.117), Philippines <bold>E–H</bold> <italic><tp:taxon-name><tp:taxon-name-part taxon-name-part-type="genus" reg="Pleistacantha">Pleistacantha</tp:taxon-name-part> <tp:taxon-name-part taxon-name-part-type="species" reg="pungens">pungens</tp:taxon-name-part></tp:taxon-name></italic> Wood-Mason, in <xref ref-type="bibr" rid="B25">Wood-Mason and Alcock 1891</xref>), male (<abbrev xmlns:xlink="http://www.w3.org/1999/xlink" xlink:title="maximum carapace length (including rostrum)" id="ABBRID0EDNAG" xlink:type="simple">cl</abbrev> 94.0 mm, <abbrev xmlns:xlink="http://www.w3.org/1999/xlink" xlink:title="carapace width (including spines)" id="ABBRID0EHNAG" xlink:type="simple">cw</abbrev> 67.6 mm) (<named-content xmlns:xlink="http://www.w3.org/1999/xlink" content-type="dwc:institutional_code" xlink:type="simple">ZRC</named-content> 2016.23), Myanmar <bold>I</bold>, <bold>J</bold> <italic><tp:taxon-name><tp:taxon-name-part taxon-name-part-type="genus" reg="Pleistacantha">Pleistacantha</tp:taxon-name-part> <tp:taxon-name-part taxon-name-part-type="species" reg="ori">ori</tp:taxon-name-part></tp:taxon-name></italic> Ahyong &amp; Ng, 2007, holotype male (<abbrev xmlns:xlink="http://www.w3.org/1999/xlink" xlink:title="maximum carapace length (including rostrum)" id="ABBRID0E6NAG" xlink:type="simple">cl</abbrev> 146.0 mm, <abbrev xmlns:xlink="http://www.w3.org/1999/xlink" xlink:title="carapace width (including spines)" id="ABBRID0EDOAG" xlink:type="simple">cw</abbrev> 106.3 mm) (<named-content xmlns:xlink="http://www.w3.org/1999/xlink" content-type="dwc:institutional_code" xlink:type="simple">ZRC</named-content> 2006.0158), South Africa (after Ahyong &amp; Ng 2007: fig. 4) <bold>K–N</bold> <italic><tp:taxon-name><tp:taxon-name-part taxon-name-part-type="genus" reg="Pleistacantha">Pleistacantha</tp:taxon-name-part> <tp:taxon-name-part taxon-name-part-type="species" reg="kannu">kannu</tp:taxon-name-part></tp:taxon-name></italic> sp. n., holotype male (<abbrev xmlns:xlink="http://www.w3.org/1999/xlink" xlink:title="maximum carapace length (including rostrum)" id="ABBRID0EZOAG" xlink:type="simple">cl</abbrev> 106.2 mm, <abbrev xmlns:xlink="http://www.w3.org/1999/xlink" xlink:title="carapace width (including spines)" id="ABBRID0E4OAG" xlink:type="simple">cw</abbrev> 87.0 mm) (<abbrev xmlns:xlink="http://www.w3.org/1999/xlink" content-type="institution" xlink:title="Centre of Advanced study in Marine Biology, Annamalai University" id="ABBRID0EBPAG" xlink:type="simple">CASAU</abbrev>), India. <bold>A–C, I, J</bold> right <abbrev xmlns:xlink="http://www.w3.org/1999/xlink" xlink:title="male first pleopod" id="ABBRID0EIPAG" xlink:type="simple">G1</abbrev>; <bold>D</bold> right <abbrev xmlns:xlink="http://www.w3.org/1999/xlink" xlink:title="male second pleopod" id="ABBRID0EOPAG" xlink:type="simple">G2</abbrev>; <bold>E–G, K–M</bold> left <abbrev xmlns:xlink="http://www.w3.org/1999/xlink" xlink:title="male first pleopod" id="ABBRID0EUPAG" xlink:type="simple">G1</abbrev>; <bold>H, N</bold> left <abbrev xmlns:xlink="http://www.w3.org/1999/xlink" xlink:title="male second pleopod" id="ABBRID0E1PAG" xlink:type="simple">G2</abbrev>. Scales: <bold>A, D, E, H, K, N</bold> 1.0 mm; <bold>B, C, F, G, L, M</bold> 0.5 mm; <bold>I, J</bold> 2.0 mm.</p></caption><graphic xmlns:xlink="http://www.w3.org/1999/xlink" xlink:href="zookeys-716-127-g010.jpg" position="float" orientation="portrait" xlink:type="simple" id="oo_171187.jpg"/></fig></tp:treatment-sec><tp:treatment-sec sec-type="Colour" id="SECID0EJQAG"><title>Colour.</title><p>Most of dorsal carapace surface of carapace orange to orange-red (Fig. <xref ref-type="fig" rid="F1">1</xref>); male chelipeds and ambulatory legs reddish-brown on dorsal surface except for white fingers (Fig. <xref ref-type="fig" rid="F1">1A</xref>); female chelipeds and ambulatory legs orange and white (Fig. <xref ref-type="fig" rid="F1">1B</xref>); ventral surfaces dirty white.</p><fig id="F11" position="float" orientation="portrait"><label>Figure 11.</label><caption><p>
                  <italic><tp:taxon-name><tp:taxon-name-part taxon-name-part-type="genus" reg="Pleistacantha">Pleistacantha</tp:taxon-name-part> <tp:taxon-name-part taxon-name-part-type="species" reg="kannu">kannu</tp:taxon-name-part></tp:taxon-name></italic> sp. n. <bold>A, B</bold> paratype ovigerous female (<abbrev xmlns:xlink="http://www.w3.org/1999/xlink" xlink:title="maximum carapace length (including rostrum)" id="ABBRID0EQRAG" xlink:type="simple">cl</abbrev> 91.3 mm, <abbrev xmlns:xlink="http://www.w3.org/1999/xlink" xlink:title="carapace width (including spines)" id="ABBRID0EURAG" xlink:type="simple">cw</abbrev> 75.5 mm) (<abbrev xmlns:xlink="http://www.w3.org/1999/xlink" content-type="institution" xlink:title="University of Kerala" id="ABBRID0EYRAG" xlink:type="simple">DABFUK</abbrev>), India <bold>C</bold> holotype male (<abbrev xmlns:xlink="http://www.w3.org/1999/xlink" xlink:title="maximum carapace length (including rostrum)" id="ABBRID0E6RAG" xlink:type="simple">cl</abbrev> 106.2 mm, <abbrev xmlns:xlink="http://www.w3.org/1999/xlink" xlink:title="carapace width (including spines)" id="ABBRID0EDSAG" xlink:type="simple">cw</abbrev> 87.0 mm) (<abbrev xmlns:xlink="http://www.w3.org/1999/xlink" content-type="institution" xlink:title="Centre of Advanced study in Marine Biology, Annamalai University" id="ABBRID0EHSAG" xlink:type="simple">CASAU</abbrev>), India <bold>D</bold> paratype ovigerous female (<abbrev xmlns:xlink="http://www.w3.org/1999/xlink" xlink:title="maximum carapace length (including rostrum)" id="ABBRID0EOSAG" xlink:type="simple">cl</abbrev> 84.4 mm, <abbrev xmlns:xlink="http://www.w3.org/1999/xlink" xlink:title="carapace width (including spines)" id="ABBRID0ESSAG" xlink:type="simple">cw</abbrev> 71.5 mm) (<abbrev xmlns:xlink="http://www.w3.org/1999/xlink" content-type="institution" xlink:title="Centre of Advanced study in Marine Biology, Annamalai University" id="ABBRID0EWSAG" xlink:type="simple">CASAU</abbrev>), India.</p></caption><graphic xmlns:xlink="http://www.w3.org/1999/xlink" xlink:href="zookeys-716-127-g011.jpg" position="float" orientation="portrait" xlink:type="simple" id="oo_171188.jpg"/></fig></tp:treatment-sec><tp:treatment-sec sec-type="remarks" id="SECID0EATAG"><title>Remarks.</title><p>
              <xref ref-type="bibr" rid="B3">Ahyong and Ng (2007</xref>: 72) recognized a group of three large species of <italic><tp:taxon-name><tp:taxon-name-part taxon-name-part-type="genus" reg="Pleistacantha">Pleistacantha</tp:taxon-name-part></tp:taxon-name></italic> readily distinguished from congeners by possessing a “relatively uniform dorsal carapace spination, in which the dorsal spines are of similar length rather than having several gastric and branchial spines markedly longer than the remainder, in combination with divergent rather than medially appressed rostral spines, and a deeply bifurcate interantennular spine.” <italic><tp:taxon-name><tp:taxon-name-part taxon-name-part-type="genus" reg="Pleistacantha">Pleistacantha</tp:taxon-name-part> <tp:taxon-name-part taxon-name-part-type="species" reg="moseleyi">moseleyi</tp:taxon-name-part></tp:taxon-name></italic> (Miers, 1885) is known from the Philippines in the western Pacific (<xref ref-type="bibr" rid="B9">Guinot and Richer de Forges 1982</xref>, <xref ref-type="bibr" rid="B10">1986</xref>; <xref ref-type="bibr" rid="B2">Ahyong and Lee 2006</xref>) while <italic><tp:taxon-name><tp:taxon-name-part taxon-name-part-type="genus" reg="Pleistacantha">P.</tp:taxon-name-part> <tp:taxon-name-part taxon-name-part-type="species" reg="pungens">pungens</tp:taxon-name-part></tp:taxon-name></italic> Wood-Mason, in <xref ref-type="bibr" rid="B25">Wood-Mason and Alcock 1891</xref>) and and <italic><tp:taxon-name><tp:taxon-name-part taxon-name-part-type="genus" reg="Pleistacantha">P.</tp:taxon-name-part> <tp:taxon-name-part taxon-name-part-type="species" reg="ori">ori</tp:taxon-name-part></tp:taxon-name></italic> Ahyong &amp; Ng, 2007, are known from the eastern and western <!--PageBreak-->Indian Ocean basins, respectively (<xref ref-type="bibr" rid="B9">Guinot and Richer de Forges 1982</xref>, <xref ref-type="bibr" rid="B10">1986</xref>; Ahyong and Ng 2006, <xref ref-type="bibr" rid="B3">2007</xref>). Although most extant literature cite the <italic>Challenger</italic> material as “Miers, 1886”, a number of names like <italic><tp:taxon-name><tp:taxon-name-part taxon-name-part-type="genus" reg="Pleistacantha">Pleistacantha</tp:taxon-name-part></tp:taxon-name></italic> were actually validated by the same author a year earlier (see <xref ref-type="bibr" rid="B7">Froglia and Clark 2011</xref>).</p><!--PageBreak--><p>The present new species most closely resembles <italic><tp:taxon-name><tp:taxon-name-part taxon-name-part-type="genus" reg="Pleistacantha">P.</tp:taxon-name-part> <tp:taxon-name-part taxon-name-part-type="species" reg="moseleyi">moseleyi</tp:taxon-name-part></tp:taxon-name></italic> and <italic><tp:taxon-name><tp:taxon-name-part taxon-name-part-type="genus" reg="Pleistacantha">P.</tp:taxon-name-part> <tp:taxon-name-part taxon-name-part-type="species" reg="pungens">pungens</tp:taxon-name-part></tp:taxon-name></italic> in having the branchial regions relatively more swollen, such that the inner margins are close to each other in the midline of the carapace with the gastric and cardiac regions forming an approximate “hour-glass” shape (cf. <xref ref-type="bibr" rid="B3">Ahyong and Ng 2007</xref>: 73). In <italic><tp:taxon-name><tp:taxon-name-part taxon-name-part-type="genus" reg="Pleistacantha">P.</tp:taxon-name-part> <tp:taxon-name-part taxon-name-part-type="species" reg="kannu">kannu</tp:taxon-name-part></tp:taxon-name></italic> sp. n., however, the branchial regions are more prominently swollen laterally and dorsally, so much so that the inner margins are now almost adjacent to each other, forming a narrow channel between them (Fig. <xref ref-type="fig" rid="F4">4C, D</xref>). The margins are so close that the adjacent spines overlap each other (Fig. <xref ref-type="fig" rid="F4">4C, D</xref>). As the specimens are all comparable in size, the difference in carapace inflation is not size-related. In addition, <italic><tp:taxon-name><tp:taxon-name-part taxon-name-part-type="genus" reg="Pleistacantha">P.</tp:taxon-name-part> <tp:taxon-name-part taxon-name-part-type="species" reg="kannu">kannu</tp:taxon-name-part></tp:taxon-name></italic> can be distin<!--PageBreak-->guished from these three congeners in its relatively broader carapace (Figs <xref ref-type="fig" rid="F2">2A, B</xref>, <xref ref-type="fig" rid="F4">4C, D</xref>), the spines on the carapace are relatively broader and shorter even in large specimens (Figs <xref ref-type="fig" rid="F2">2A, B</xref>, <xref ref-type="fig" rid="F4">4C, D</xref>, <xref ref-type="fig" rid="F5">5C, D</xref>), the posterior carapace margin is distinctly convex (Fig. <xref ref-type="fig" rid="F4">4C</xref>), the lateral margins of the posterior margin of the epistome are prominently more concave (Fig. <xref ref-type="fig" rid="F7">7G, H</xref>), the ischium of the third maxilliped is proportionately shorter (Fig. <xref ref-type="fig" rid="F7">7I</xref>), the rostral spines are proportionately shorter, gently divergent, not curving upwards (Figs <xref ref-type="fig" rid="F2">2A, B</xref>, <xref ref-type="fig" rid="F4">4C, D</xref>, <xref ref-type="fig" rid="F5">5C, D</xref>, <xref ref-type="fig" rid="F6">6E</xref>), the interantennular spine is short and while the tip is bifurcated, the processes are short (Figs <xref ref-type="fig" rid="F6">6E, F</xref>), the male anterior thoracic sternum is proportionately broader (Fig. <xref ref-type="fig" rid="F9">9E</xref>), the adult male chelipeds are proportionately more slender and longer, with the chela elongate rather than distinctly inflated and mostly smooth (Figs <xref ref-type="fig" rid="F2">2A</xref>, <xref ref-type="fig" rid="F8">8F</xref>), the male pleon is broader and more trapezoidal in shape (Fig. <xref ref-type="fig" rid="F9">9F</xref>), and <abbrev xmlns:xlink="http://www.w3.org/1999/xlink" xlink:title="male first pleopod" id="ABBRID0E5ZAG" xlink:type="simple">G1</abbrev> is not elongate with the distal part not sharply curved and the subdistal dorsal papilla is short (Fig. <xref ref-type="fig" rid="F10">10K–M</xref>) (Table <xref ref-type="table" rid="T1">1</xref>).</p><table-wrap id="T1" position="float" orientation="portrait"><label>Table 1.</label><caption><p>Differences between <italic><tp:taxon-name><tp:taxon-name-part taxon-name-part-type="genus" reg="Pleistacantha">Pleistacantha</tp:taxon-name-part> <tp:taxon-name-part taxon-name-part-type="species" reg="moseleyi">moseleyi</tp:taxon-name-part></tp:taxon-name></italic> (Miers, 1885), <italic><tp:taxon-name><tp:taxon-name-part taxon-name-part-type="genus" reg="Pleistacantha">P.</tp:taxon-name-part> <tp:taxon-name-part taxon-name-part-type="species" reg="pungens">pungens</tp:taxon-name-part></tp:taxon-name></italic> Wood-Mason, in <xref ref-type="bibr" rid="B25">Wood-Mason and Alcock 1891</xref>), <italic><tp:taxon-name><tp:taxon-name-part taxon-name-part-type="genus" reg="Pleistacantha">P.</tp:taxon-name-part> <tp:taxon-name-part taxon-name-part-type="species" reg="ori">ori</tp:taxon-name-part></tp:taxon-name></italic> Ahyong &amp; Ng, 2007, and <italic><tp:taxon-name><tp:taxon-name-part taxon-name-part-type="genus" reg="Pleistacantha">P.</tp:taxon-name-part> <tp:taxon-name-part taxon-name-part-type="species" reg="kannu">kannu</tp:taxon-name-part></tp:taxon-name></italic> sp. n.</p></caption><table id="TID0E2GAE" rules="all"><tbody><tr><th rowspan="1" colspan="1"/><th rowspan="1" colspan="1">
                      <italic><tp:taxon-name><tp:taxon-name-part taxon-name-part-type="genus" reg="Pleistacantha">Pleistacantha</tp:taxon-name-part> <tp:taxon-name-part taxon-name-part-type="species" reg="moseleyi">moseleyi</tp:taxon-name-part></tp:taxon-name></italic>
                    </th><th rowspan="1" colspan="1">
                      <italic><tp:taxon-name><tp:taxon-name-part taxon-name-part-type="genus" reg="Pleistacantha">Pleistacantha</tp:taxon-name-part> <tp:taxon-name-part taxon-name-part-type="species" reg="pungens">pungens</tp:taxon-name-part></tp:taxon-name></italic>
                    </th><th rowspan="1" colspan="1">
                      <italic><tp:taxon-name><tp:taxon-name-part taxon-name-part-type="genus" reg="Pleistacantha">Pleistacantha</tp:taxon-name-part> <tp:taxon-name-part taxon-name-part-type="species" reg="ori">ori</tp:taxon-name-part></tp:taxon-name></italic>
                    </th><th rowspan="1" colspan="1">
                      <italic><tp:taxon-name><tp:taxon-name-part taxon-name-part-type="genus" reg="Pleistacantha">Pleistacantha</tp:taxon-name-part> <tp:taxon-name-part taxon-name-part-type="species" reg="kannu">kannu</tp:taxon-name-part></tp:taxon-name></italic>
                    </th></tr><tr><td rowspan="1" colspan="1">Carapace</td><td rowspan="1" colspan="1">Pyriform (Figs <xref ref-type="fig" rid="F3">3A</xref>, <xref ref-type="fig" rid="F4">4A</xref>)</td><td rowspan="1" colspan="1">Pyriform (Figs <xref ref-type="fig" rid="F3">3B, C</xref>, <xref ref-type="fig" rid="F4">4B</xref>)</td><td rowspan="1" colspan="1">Pyriform (cf. Ahyong &amp; Ng 2007: fig. 1A, B)</td><td rowspan="1" colspan="1">Broadly pyriform (Figs <xref ref-type="fig" rid="F2">2A, B</xref>, <xref ref-type="fig" rid="F4">4C, D</xref>)</td></tr><tr><td rowspan="1" colspan="1">Spines on dorsal surface of carapace</td><td rowspan="1" colspan="1">Acute (Figs <xref ref-type="fig" rid="F3">3A</xref>, <xref ref-type="fig" rid="F4">4A</xref>, <xref ref-type="fig" rid="F5">5A</xref>)</td><td rowspan="1" colspan="1">Acute (Figs <xref ref-type="fig" rid="F3">3B, C</xref>, <xref ref-type="fig" rid="F4">4B</xref>, <xref ref-type="fig" rid="F5">5B</xref>)</td><td rowspan="1" colspan="1">Relatively acute but short (cf. Ahyong &amp; Ng 2007: fig. 1A, B)</td><td rowspan="1" colspan="1">Relatively more obtuse basally (Figs <xref ref-type="fig" rid="F2">2A, B</xref>, <xref ref-type="fig" rid="F4">4C, D</xref>, <xref ref-type="fig" rid="F5">5C, D</xref>)</td></tr><tr><td rowspan="1" colspan="1">Gastric regions</td><td rowspan="1" colspan="1">Gently swollen (Figs <xref ref-type="fig" rid="F4">4A</xref>, <xref ref-type="fig" rid="F5">5A</xref>)</td><td rowspan="1" colspan="1">Gently swollen (Figs <xref ref-type="fig" rid="F4">4B</xref>, <xref ref-type="fig" rid="F5">5B</xref>)</td><td rowspan="1" colspan="1">Gently swollen (cf. Ahyong &amp; Ng 2007: fig. 1A, B)</td><td rowspan="1" colspan="1">Strongly swollen (Figs <xref ref-type="fig" rid="F2">2A, B</xref>, <xref ref-type="fig" rid="F4">4C, D</xref>, <xref ref-type="fig" rid="F5">5C, D</xref>)</td></tr><tr><td rowspan="1" colspan="1">Branchial regions</td><td rowspan="1" colspan="1">Gently swollen laterally and dorsally; medially separated by distinct space and several large short, vertical spines; spines on margins of regions not overlapping (Figs <xref ref-type="fig" rid="F4">4A</xref>, <xref ref-type="fig" rid="F5">5A</xref>)</td><td rowspan="1" colspan="1">Gently swollen laterally and dorsally; medially separated by distinct space, area without spines; spines on margins of regions not overlapping (Figs <xref ref-type="fig" rid="F4">4B</xref>, <xref ref-type="fig" rid="F5">5B</xref>)</td><td rowspan="1" colspan="1">Gently swollen laterally and dorsally; medially separated by wide space, area with short spines; spines on margins of regions not overlapping (cf. Ahyong &amp; Ng 2007: fig. 1A, B)</td><td rowspan="1" colspan="1">Strongly swollen laterally and dorsally; medially separated by narrow space, area without spines; spines on margins of regions overlapping (Figs <xref ref-type="fig" rid="F2">2A, B</xref>, <xref ref-type="fig" rid="F4">4C, D</xref>, <xref ref-type="fig" rid="F5">5C, D</xref>)</td></tr><tr><td rowspan="1" colspan="1">Posterior carapace margin</td><td rowspan="1" colspan="1">Gently concave (Fig. <xref ref-type="fig" rid="F4">4A</xref>)</td><td rowspan="1" colspan="1">Gently concave (Fig. <xref ref-type="fig" rid="F4">4B</xref>)</td><td rowspan="1" colspan="1">Distinctly convex (cf. Ahyong &amp; Ng 2007: fig. 1B)</td><td rowspan="1" colspan="1">Distinctly convex (Fig. <xref ref-type="fig" rid="F4">4C, D</xref>).</td></tr><tr><td rowspan="1" colspan="1">Rostral spines</td><td rowspan="1" colspan="1">Relatively long; strongly divergent; distinctly curving upwards (Figs <xref ref-type="fig" rid="F3">3A</xref>, <xref ref-type="fig" rid="F4">4A</xref>, <xref ref-type="fig" rid="F5">5A</xref>, <xref ref-type="fig" rid="F6">6A</xref>)</td><td rowspan="1" colspan="1">Relatively long; gently divergent; directed obliquely laterally, not curving upwards (Figs <xref ref-type="fig" rid="F3">3B, C</xref>, <xref ref-type="fig" rid="F4">4B</xref>, <xref ref-type="fig" rid="F5">5B</xref>, <xref ref-type="fig" rid="F6">6C</xref>)</td><td rowspan="1" colspan="1">Relatively long; gently divergent; directed obliquely laterally, not curving upwards (cf. Ahyong &amp; Ng 2007: figs 1C, 2B)</td><td rowspan="1" colspan="1">Relatively short; gently divergent; directly obliquely laterally, not curving upwards (Figs <xref ref-type="fig" rid="F2">2A, B</xref>, <xref ref-type="fig" rid="F4">4C, D</xref>, <xref ref-type="fig" rid="F5">5C, D</xref>, <xref ref-type="fig" rid="F6">6E</xref>)</td></tr><tr><td rowspan="1" colspan="1">Interantennuar spine</td><td rowspan="1" colspan="1">Long, slender; tip deeply bifurcated forming 2 long processes (Figs <xref ref-type="fig" rid="F6">6A, B</xref>)</td><td rowspan="1" colspan="1">Long; tip deeply bifurcated forming 2 long processes (Figs <xref ref-type="fig" rid="F6">6C, D</xref>)</td><td rowspan="1" colspan="1">Long; tip deeply bifurcated forming 2 long processes (cf. Ahyong &amp; Ng 2007: fig. 2D)</td><td rowspan="1" colspan="1">Short; tip bifurcated with shallow concavity between short processes (Figs <xref ref-type="fig" rid="F6">6E, F</xref>)</td></tr><tr><td rowspan="1" colspan="1">Posterior margin of epistome</td><td rowspan="1" colspan="1">Lateral margins gently concave (Fig. <xref ref-type="fig" rid="F7">7A, B</xref>)</td><td rowspan="1" colspan="1">Lateral margins gently concave (Fig. <xref ref-type="fig" rid="F7">7D, E</xref>)</td><td rowspan="1" colspan="1">Lateral margins gently concave (cf. Ahyong &amp; Ng 2007: fig. 2A)</td><td rowspan="1" colspan="1">Lateral margins strongly concave (Fig. <xref ref-type="fig" rid="F7">7G, H</xref>)</td></tr><tr><td rowspan="1" colspan="1">Third maxilliped</td><td rowspan="1" colspan="1">Ischium elongate (Fig. <xref ref-type="fig" rid="F7">7C</xref>)</td><td rowspan="1" colspan="1">Ischium elongate (Fig. <xref ref-type="fig" rid="F7">7F</xref>)</td><td rowspan="1" colspan="1">Ischium elongate (cf. Ahyong &amp; Ng 2007: fig. 3C)</td><td rowspan="1" colspan="1">Ischium short (Fig. <xref ref-type="fig" rid="F7">7I</xref>)</td></tr><tr><td rowspan="1" colspan="1">Outer surfaces of male chelipeds</td><td rowspan="1" colspan="1">With numerous long sharp spines (Figs <xref ref-type="fig" rid="F3">3A</xref>, <xref ref-type="fig" rid="F8">8A, B</xref>)</td><td rowspan="1" colspan="1">With numerous long sharp spines (Figs <xref ref-type="fig" rid="F3">3B</xref>, <xref ref-type="fig" rid="F8">8E, F</xref>)</td><td rowspan="1" colspan="1">Mostly smooth, proximal part with short tubercles or granules, without long spines (cf. Ahyong &amp; Ng 2007: fig. 1E)</td><td rowspan="1" colspan="1">Mostly smooth, proximal part with short tubercles or granules, without long spines (Figs <xref ref-type="fig" rid="F2">2A</xref>, <xref ref-type="fig" rid="F8">8E, F</xref>)</td></tr><tr><td rowspan="1" colspan="1">Male merus</td><td rowspan="1" colspan="1">Relatively short, stout (Figs <xref ref-type="fig" rid="F3">3A</xref>, <xref ref-type="fig" rid="F8">8A</xref>)</td><td rowspan="1" colspan="1">Relatively short, stout (Figs <xref ref-type="fig" rid="F3">3B</xref>, <xref ref-type="fig" rid="F8">8C</xref>)</td><td rowspan="1" colspan="1">Relatively short, stout (cf. Ahyong &amp; Ng 2007: 1A)</td><td rowspan="1" colspan="1">Elongate, slender (Figs <xref ref-type="fig" rid="F2">2A</xref>, <xref ref-type="fig" rid="F8">8E</xref>)</td></tr><tr><td rowspan="1" colspan="1">Male chela</td><td rowspan="1" colspan="1">Relatively short, stout (Figs <xref ref-type="fig" rid="F3">3A</xref>, <xref ref-type="fig" rid="F8">8B</xref>)</td><td rowspan="1" colspan="1">Relatively short, stout (Figs <xref ref-type="fig" rid="F3">3B</xref>, <xref ref-type="fig" rid="F8">8D</xref>)</td><td rowspan="1" colspan="1">Relatively short, stout (cf. Ahyong &amp; Ng 2007: fig. 1E)</td><td rowspan="1" colspan="1">Elongate, slender (Figs <xref ref-type="fig" rid="F2">2A</xref>, <xref ref-type="fig" rid="F8">8F</xref>)</td></tr><tr><td rowspan="1" colspan="1">Male anterior thoracic sternum</td><td rowspan="1" colspan="1">Relatively narrow; surface with numerous sharp posteriorly directed spines (Fig. <xref ref-type="fig" rid="F9">9A</xref>)</td><td rowspan="1" colspan="1">Relatively narrow; surface with sharp posteriorly directed spines and tubercles (Fig. <xref ref-type="fig" rid="F9">9C</xref>)</td><td rowspan="1" colspan="1">Relatively broad; surface with numerous sharp tubercles and short spines (cf. Ahyong &amp; Ng 2007: 2C)</td><td rowspan="1" colspan="1">Relatively broad; surface with numerous blunt and sharp tubercles, never spines (Fig. <xref ref-type="fig" rid="F9">9E</xref>)</td></tr><tr><td rowspan="1" colspan="1">Male pleon (somites 4–6)</td><td rowspan="1" colspan="1">Relatively narrow transversely; almost rectangular in shape; surface with numerous sharp posteriorly directed spines (Fig. <xref ref-type="fig" rid="F9">9B</xref>)</td><td rowspan="1" colspan="1">Relatively narrow transversely; almost rectangular in shape; surface with sharp posteriorly directed spines and tubercles (Fig. <xref ref-type="fig" rid="F9">9D</xref>)</td><td rowspan="1" colspan="1">Relatively narrow transversely; almost rectangular in shape; surface with sharp posteriorly directed spines and tubercles (cf. Ahyong &amp; Ng 2007: fig. 2C)</td><td rowspan="1" colspan="1">Transversely wide; distinctly trapezoidal; surface with numerous blunt and sharp tubercles, never spines (Fig. <xref ref-type="fig" rid="F9">9F</xref>)</td></tr><tr><td rowspan="1" colspan="1">
                      <abbrev xmlns:xlink="http://www.w3.org/1999/xlink" xlink:title="male first pleopod" id="ABBRID0EKQBG" xlink:type="simple">G1</abbrev>
                    </td><td rowspan="1" colspan="1">Relatively stout; distal part gently curved; subdistal dorsal papilla long (Fig. <xref ref-type="fig" rid="F10">10A–C</xref>)</td><td rowspan="1" colspan="1">Relatively slender; distal part gently curved; subdistal dorsal papilla long (Fig. <xref ref-type="fig" rid="F10">10E–G</xref>)</td><td rowspan="1" colspan="1">Relatively long, slender; distal part sharply curved; subdistal dorsal papilla long (Fig. <xref ref-type="fig" rid="F10">10I, J</xref>; Ahyong &amp; Ng 2007: fig. 4)</td><td rowspan="1" colspan="1">Relatively stout; distal part gently curved; subdistal dorsal papilla short (Fig. <xref ref-type="fig" rid="F10">10K–M</xref>)</td></tr></tbody></table></table-wrap><p>
              <italic><tp:taxon-name><tp:taxon-name-part taxon-name-part-type="genus" reg="Pleistacantha">Pleistacantha</tp:taxon-name-part> <tp:taxon-name-part taxon-name-part-type="species" reg="kannu">kannu</tp:taxon-name-part></tp:taxon-name></italic> may be conspecific with a taxon discussed in <xref ref-type="bibr" rid="B12">Kazmi (1997)</xref> and identified as “<italic><tp:taxon-name><tp:taxon-name-part taxon-name-part-type="genus" reg="Pleistacantha">Pleistacantha</tp:taxon-name-part> <tp:taxon-name-part taxon-name-part-type="species" reg="adenicus">adenicus</tp:taxon-name-part></tp:taxon-name></italic>”. In a review of Pakistani spider crabs, <xref ref-type="bibr" rid="B12">Kazmi (1997)</xref> discussed the identity of a berried female of <italic><tp:taxon-name><tp:taxon-name-part taxon-name-part-type="genus" reg="Pleistacantha">Pleistacantha</tp:taxon-name-part></tp:taxon-name></italic> measuring 68 mm in carapace length collected from the mouth of the Gulf of Aden in her collection. In her abstract, she noted that “The occurrence of the genus <italic><tp:taxon-name><tp:taxon-name-part taxon-name-part-type="genus" reg="Pleistacantha">Pleistacantha</tp:taxon-name-part></tp:taxon-name></italic> in the Arabian Sea and its adjacent gulfs is discussed in detail due to presence of a unique female which was taken by <italic>Fridtjof Nansen</italic> Cruise in 1977. This seems to be an undescribed species. At the moment the female is just given as <italic><tp:taxon-name><tp:taxon-name-part taxon-name-part-type="genus" reg="Pleistacantha">Pleistacantha</tp:taxon-name-part></tp:taxon-name></italic> sp1 till more specimens obtained determine its position.” (<xref ref-type="bibr" rid="B12">Kazmi 1997</xref>: 79). Later in the paper, the heading for her discussion was written as “DESCRIPTION OF UNDESCRIBED <italic><tp:taxon-name><tp:taxon-name-part taxon-name-part-type="genus" reg="Pleistacantha">PLEISTACANTHA</tp:taxon-name-part></tp:taxon-name></italic>. <italic><tp:taxon-name><tp:taxon-name-part taxon-name-part-type="genus" reg="Pleistacantha">Pleistacantha</tp:taxon-name-part></tp:taxon-name></italic> sp. 1” and she commented that “My specimen is still unnamed and is given here as <italic><tp:taxon-name><tp:taxon-name-part taxon-name-part-type="genus" reg="Pleistacantha">P.</tp:taxon-name-part></tp:taxon-name></italic> sp. 1” (<xref ref-type="bibr" rid="B12">Kazmi 1997</xref>: 82). She described and compared the specimen with related congeners at length but she clearly opted not to name the taxon due to a lack of additional material. In her caption for her second figure, she wrote “Fig. <xref ref-type="fig" rid="F2">2</xref>. <italic><tp:taxon-name><tp:taxon-name-part taxon-name-part-type="genus" reg="Pleistacantha">Pleistacantha</tp:taxon-name-part></tp:taxon-name></italic> sp.1, <abbrev xmlns:xlink="http://www.w3.org/1999/xlink" xlink:title="maximum carapace length (including rostrum)" id="ABBRID0ERUBG" xlink:type="simple">cl</abbrev>.68mm” (<xref ref-type="bibr" rid="B12">Kazmi 1997</xref>: 84) while in her table of species discussed, she listed the taxon as “<italic><tp:taxon-name><tp:taxon-name-part taxon-name-part-type="genus" reg="Pleistacantha">Pleistacantha</tp:taxon-name-part></tp:taxon-name></italic> sp.1” (<xref ref-type="bibr" rid="B12">Kazmi 1997</xref>: 86). However, in her caption for the first figure of this species, she wrote “Fig. <xref ref-type="fig" rid="F1">1</xref>. <italic><tp:taxon-name><tp:taxon-name-part taxon-name-part-type="genus" reg="Pleistacantha">Pleistacantha</tp:taxon-name-part> <tp:taxon-name-part taxon-name-part-type="species" reg="adenicus">adenicus</tp:taxon-name-part></tp:taxon-name></italic> n. sp., holotype, <abbrev xmlns:xlink="http://www.w3.org/1999/xlink" xlink:title="maximum carapace length (including rostrum)" id="ABBRID0ETVBG" xlink:type="simple">cl</abbrev>.68 mm” (<xref ref-type="bibr" rid="B12">Kazmi 1997</xref>: 83). In the context of her comments, “<italic><tp:taxon-name><tp:taxon-name-part taxon-name-part-type="genus" reg="Pleistacantha">Pleistacantha</tp:taxon-name-part> <tp:taxon-name-part taxon-name-part-type="species" reg="adenicus">adenicus</tp:taxon-name-part></tp:taxon-name></italic>” cannot be regarded as an available name. The use of this new name is clearly an accident as her published intentions in the paper are clear. She probably originally wanted to name the new species but decided against this later on before publication, but forgot to remove the name from the first caption. Under the terms of reference for Article 15.1 which states that names regarded as conditionally published after 1960 are not available (<xref ref-type="bibr" rid="B11">ICZN 1999</xref>), “<italic><tp:taxon-name><tp:taxon-name-part taxon-name-part-type="genus" reg="Pleistacantha">Pleistacantha</tp:taxon-name-part> <tp:taxon-name-part taxon-name-part-type="species" reg="adenicus">adenicus</tp:taxon-name-part></tp:taxon-name></italic> Kazmi, 1997” must therefore be regarded as a nomen nudum.</p><p>
              <italic><tp:taxon-name><tp:taxon-name-part taxon-name-part-type="genus" reg="Pleistacantha">Pleistacantha</tp:taxon-name-part> <tp:taxon-name-part taxon-name-part-type="species" reg="kannu">kannu</tp:taxon-name-part></tp:taxon-name></italic> is probably the same species as Kazmi’s “<italic><tp:taxon-name><tp:taxon-name-part taxon-name-part-type="genus" reg="Pleistacantha">P.</tp:taxon-name-part> <tp:taxon-name-part taxon-name-part-type="species" reg="adenicus">adenicus</tp:taxon-name-part></tp:taxon-name></italic>”. Both taxa share the character of the highly inflated branchial regions with the inner margins almost meeting along the midline of the carapace (<xref ref-type="bibr" rid="B12">Kazmi 1997</xref>: fig. 1), and their rostral, epistomal, and third maxilliped features (<xref ref-type="bibr" rid="B12">Kazmi 1997</xref>: fig. 2A–C) also agree. However, in lieu of examining specimens, and given that her specimen was from the Arabian Sea (the present material is all from southern India), we cannot be certain.</p><!--PageBreak--><!--PageBreak--><!--PageBreak--><p>The prominently swollen branchial regions of <italic><tp:taxon-name><tp:taxon-name-part taxon-name-part-type="genus" reg="Pleistacantha">Pleistacantha</tp:taxon-name-part> <tp:taxon-name-part taxon-name-part-type="species" reg="kannu">kannu</tp:taxon-name-part></tp:taxon-name></italic> are noteworthy, and may suggest that they also live in low oxygen deep-sea habitats, an area known as the “oxygen minimum zone” in the Indian Ocean (see <xref ref-type="bibr" rid="B4">Creasey et al. 1997</xref>). This is the habitat apparently favoured by the inachid <italic><tp:taxon-name><tp:taxon-name-part taxon-name-part-type="genus" reg="Encephaloides">Encephaloides</tp:taxon-name-part> <tp:taxon-name-part taxon-name-part-type="species" reg="armstrongi">armstrongi</tp:taxon-name-part></tp:taxon-name></italic> Wood-Mason, in Wood-Mason &amp; Alcock, 1891, which has even more disproportionately swollen branchial regions, presumably to aid in respiration in such zones (see also Kazmi &amp; Moazzam 2014; <xref ref-type="bibr" rid="B5">Dash et al. 2017</xref>). This may also be true of a recently described deep-water homolid, <italic><tp:taxon-name><tp:taxon-name-part taxon-name-part-type="genus" reg="Moloha">Moloha</tp:taxon-name-part> <tp:taxon-name-part taxon-name-part-type="species" reg="tumida">tumida</tp:taxon-name-part></tp:taxon-name></italic> Ng &amp; Kumar, 2015, described also from the western Indian Ocean (<xref ref-type="bibr" rid="B19">Ng and Kumar 2015</xref>).</p></tp:treatment-sec><ref-list><ref id="B25"><mixed-citation xmlns:xlink="http://www.w3.org/1999/xlink" xlink:type="simple">
          <person-group><name name-style="western"><surname>Wood-Mason</surname><given-names>J</given-names></name><name name-style="western"><surname>Alcock</surname><given-names>A</given-names></name></person-group> (<year>1891</year>) Natural history notes from H. M. Marine Survey Steamer ‘Investigator,’ Commander R. F. Hoskyn, R.N., late commanding. No. 21. Note on the results of the last season’s deep-sea dredging. Annals and Magazine of Natural History, series 6, 7: 258–272.</mixed-citation></ref><ref id="B12"><mixed-citation xmlns:xlink="http://www.w3.org/1999/xlink" xlink:type="simple">
          <person-group><name name-style="western"><surname>Kazmi</surname><given-names>QB</given-names></name></person-group> (<year>1997</year>) A review of spider majid crabs of the northern Arabian Sea, with particular reference to Pakistani species, and with description of an undescribed <italic><tp:taxon-name><tp:taxon-name-part taxon-name-part-type="genus">Pleistacantha</tp:taxon-name-part></tp:taxon-name></italic>. Pakistan Journal of Marine Sciences 6 (1/2): 79–91.</mixed-citation></ref><ref id="B8"><mixed-citation xmlns:xlink="http://www.w3.org/1999/xlink" xlink:type="simple">
          <person-group><name name-style="western"><surname>Grindley</surname><given-names>JR</given-names></name></person-group> (<year>1961</year>) <article-title>On some crabs trawled off the Natal coast.</article-title> <source>Durban Museum Novitates</source> <volume>6</volume>(<issue>10</issue>): <fpage>127</fpage>–<lpage>134</lpage>.</mixed-citation></ref><ref id="B3"><mixed-citation xmlns:xlink="http://www.w3.org/1999/xlink" xlink:type="simple">
          <person-group><name name-style="western"><surname>Ahyong</surname><given-names>ST</given-names></name><name name-style="western"><surname>Ng</surname><given-names>PKL</given-names></name></person-group> (<year>2007</year>) <article-title><italic><tp:taxon-name><tp:taxon-name-part taxon-name-part-type="genus">Pleistacantha</tp:taxon-name-part> <tp:taxon-name-part taxon-name-part-type="species">ori</tp:taxon-name-part></tp:taxon-name></italic>, a new species of deep-water spider crab (<tp:taxon-name><tp:taxon-name-part taxon-name-part-type="subphylum">Crustacea</tp:taxon-name-part></tp:taxon-name>: <tp:taxon-name><tp:taxon-name-part taxon-name-part-type="order">Decapoda</tp:taxon-name-part></tp:taxon-name>: <tp:taxon-name><tp:taxon-name-part taxon-name-part-type="infraorder">Brachyura</tp:taxon-name-part></tp:taxon-name>: <tp:taxon-name><tp:taxon-name-part taxon-name-part-type="family">Majidae</tp:taxon-name-part></tp:taxon-name>) from the western Indian Ocean.</article-title> <source>Raffles Bulletin of Zoology, Supplement</source> <volume>16</volume>: <fpage>67</fpage>–<lpage>74</lpage>.</mixed-citation></ref><ref id="B9"><mixed-citation xmlns:xlink="http://www.w3.org/1999/xlink" xlink:type="simple">
          <person-group><name name-style="western"><surname>Guinot</surname><given-names>D</given-names></name><name name-style="western"><surname>Richer de Forges</surname><given-names>B</given-names></name></person-group> (<year>1982</year>) Nouvelles récoltes des genres <italic><tp:taxon-name><tp:taxon-name-part taxon-name-part-type="genus">Cyrtomaia</tp:taxon-name-part></tp:taxon-name></italic> Miers et <italic><tp:taxon-name><tp:taxon-name-part taxon-name-part-type="genus">Pleistacantha</tp:taxon-name-part></tp:taxon-name></italic> Miers (<tp:taxon-name><tp:taxon-name-part taxon-name-part-type="subphylum">Crustacea</tp:taxon-name-part></tp:taxon-name>, <tp:taxon-name><tp:taxon-name-part taxon-name-part-type="order">Decapoda</tp:taxon-name-part></tp:taxon-name>, <tp:taxon-name><tp:taxon-name-part taxon-name-part-type="infraorder">Brachyura</tp:taxon-name-part></tp:taxon-name>). Bulletin du Muséum National d’Histoire Naturelle, Paris, series 4, 3, section A (4): 1087–1125. [Dated 1981, published 1982.]</mixed-citation></ref><ref id="B10"><mixed-citation xmlns:xlink="http://www.w3.org/1999/xlink" xlink:type="simple">
          <person-group><name name-style="western"><surname>Guinot</surname><given-names>D</given-names></name><name name-style="western"><surname>Richer de Forges</surname><given-names>B</given-names></name></person-group> (<year>1986</year>) <article-title>Crustacés Décapodes: <tp:taxon-name><tp:taxon-name-part taxon-name-part-type="family">Majidae</tp:taxon-name-part></tp:taxon-name> (genres <italic><tp:taxon-name><tp:taxon-name-part taxon-name-part-type="genus">Platymaia</tp:taxon-name-part></tp:taxon-name></italic>, <italic><tp:taxon-name><tp:taxon-name-part taxon-name-part-type="genus">Cyrtomaia</tp:taxon-name-part></tp:taxon-name></italic>, <italic><tp:taxon-name><tp:taxon-name-part taxon-name-part-type="genus">Pleistacantha</tp:taxon-name-part></tp:taxon-name></italic>, <italic><tp:taxon-name><tp:taxon-name-part taxon-name-part-type="genus">Sphenocarcinus</tp:taxon-name-part></tp:taxon-name></italic> et <italic><tp:taxon-name><tp:taxon-name-part taxon-name-part-type="genus">Naxioides</tp:taxon-name-part></tp:taxon-name></italic>).</article-title> In: Résultats des Campagnes MUSORSTOM I et II -Philippines (1976, 1980). <issue-title>Tome 2.</issue-title> <source>Mémoires du Muséum national d’Histoire naturelle, Paris, A (Zoologie)</source> <volume>133</volume>: <fpage>83</fpage>–<lpage>179</lpage>. [figs 1–21, pls 1–9]</mixed-citation></ref><ref id="B2"><mixed-citation xmlns:xlink="http://www.w3.org/1999/xlink" xlink:type="simple">
          <person-group><name name-style="western"><surname>Ahyong</surname><given-names>ST</given-names></name><name name-style="western"><surname>Lee</surname><given-names>T</given-names></name></person-group> (<year>2006</year>) <article-title>Two new species of <italic><tp:taxon-name><tp:taxon-name-part taxon-name-part-type="genus">Pleistacantha</tp:taxon-name-part></tp:taxon-name></italic> Miers, 1879 from the Indo-West Pacific region (<tp:taxon-name><tp:taxon-name-part taxon-name-part-type="subphylum">Crustacea</tp:taxon-name-part></tp:taxon-name>, <tp:taxon-name><tp:taxon-name-part taxon-name-part-type="order">Decapoda</tp:taxon-name-part></tp:taxon-name>, <tp:taxon-name><tp:taxon-name-part taxon-name-part-type="family">Majidae</tp:taxon-name-part></tp:taxon-name>).</article-title> <source>Zootaxa</source> <volume>1378</volume>: <fpage>1</fpage>–<lpage>17</lpage>.</mixed-citation></ref><ref id="B7"><mixed-citation xmlns:xlink="http://www.w3.org/1999/xlink" xlink:type="simple">
          <person-group><name name-style="western"><surname>Froglia</surname><given-names>C</given-names></name><name name-style="western"><surname>Clark</surname><given-names>PF</given-names></name></person-group> (<year>2011</year>) <article-title>The forgotten Narrative of <italic>H.M.S. Challenger</italic> and the implications for decapod nomenclature.</article-title> <source>Zootaxa</source> <volume>2788</volume>: <fpage>45</fpage>–<lpage>56</lpage>.</mixed-citation></ref><ref id="B11"><mixed-citation xmlns:xlink="http://www.w3.org/1999/xlink" xlink:type="simple">
          <institution xlink:type="simple">ICZN</institution> International Commission on Zoological Nomenclature (<year>1999</year>) <source><italic>International Code of Zoological Nomenclature</italic>. International Commission of Zoological Nomenclature. Fourth Edition. Adopted by the XXI General Assembly of the International Union of Biological Sciences.</source> <publisher-name>International Trust for Zoological Nomenclature</publisher-name>, <publisher-loc>in association with the British Museum (Natural History), London</publisher-loc>, <size units="page">338 pp</size>.</mixed-citation></ref><ref id="B4"><mixed-citation xmlns:xlink="http://www.w3.org/1999/xlink" xlink:type="simple">
          <person-group><name name-style="western"><surname>Creasey</surname><given-names>S</given-names></name><name name-style="western"><surname>Rogers</surname><given-names>AD</given-names></name><name name-style="western"><surname>Tyler</surname><given-names>P</given-names></name><name name-style="western"><surname>Young</surname><given-names>C</given-names></name><name name-style="western"><surname>Gage</surname><given-names>J</given-names></name></person-group> (<year>1997</year>) <article-title>The population biology and genetics of the deep-sea spider crab, <italic><tp:taxon-name><tp:taxon-name-part taxon-name-part-type="genus">Encephaloides</tp:taxon-name-part> <tp:taxon-name-part taxon-name-part-type="species">armstrongi</tp:taxon-name-part></tp:taxon-name></italic> Wood-Mason 1891 (<tp:taxon-name><tp:taxon-name-part taxon-name-part-type="order">Decapoda</tp:taxon-name-part></tp:taxon-name>: <tp:taxon-name><tp:taxon-name-part taxon-name-part-type="family">Majidae</tp:taxon-name-part></tp:taxon-name>).</article-title> <source>Philosophical Transactions of the Royal Society of London, Series B,</source> <volume>352</volume>: <fpage>365</fpage>–<lpage>379</lpage>. <ext-link xlink:type="simple" ext-link-type="doi" xlink:href="10.1098/rstb.1997.0027">https://doi.org/10.1098/rstb.1997.0027</ext-link></mixed-citation></ref><ref id="B5"><mixed-citation xmlns:xlink="http://www.w3.org/1999/xlink" xlink:type="simple">
          <person-group><name name-style="western"><surname>Dash</surname><given-names>G</given-names></name><name name-style="western"><surname>Koya</surname><given-names>MK</given-names></name><name name-style="western"><surname>Makwana</surname><given-names>NP</given-names></name></person-group> (<year>2017</year>) <article-title>First report of a deep sea spider crab, <italic><tp:taxon-name><tp:taxon-name-part taxon-name-part-type="genus">Encephaloides</tp:taxon-name-part> <tp:taxon-name-part taxon-name-part-type="species">armstrongi</tp:taxon-name-part></tp:taxon-name></italic> Wood-Mason and Alcock, 1891 from Gujarat waters of India.</article-title> <source>Indian Journal of GeoMarine Sciences</source> <volume>46</volume>(<issue>5</issue>): <fpage>982</fpage>–<lpage>985</lpage>.</mixed-citation></ref><ref id="B19"><mixed-citation xmlns:xlink="http://www.w3.org/1999/xlink" xlink:type="simple">
          <person-group><name name-style="western"><surname>Ng</surname><given-names>PKL</given-names></name><name name-style="western"><surname>Kumar</surname><given-names>AB</given-names></name></person-group> (<year>2015</year>) <article-title>The species of <italic><tp:taxon-name><tp:taxon-name-part taxon-name-part-type="genus">Moloha</tp:taxon-name-part></tp:taxon-name></italic> Barnard, 1946, from the western Indian Ocean, with the description of a new species from India (<tp:taxon-name><tp:taxon-name-part taxon-name-part-type="subphylum">Crustacea</tp:taxon-name-part></tp:taxon-name>: <tp:taxon-name><tp:taxon-name-part taxon-name-part-type="infraorder">Brachyura</tp:taxon-name-part></tp:taxon-name>: <tp:taxon-name><tp:taxon-name-part taxon-name-part-type="family">Homolidae</tp:taxon-name-part></tp:taxon-name>).</article-title> <source>European Journal of Taxonomy</source> <volume>166</volume>: <fpage>1</fpage>–<lpage>25</lpage>. <ext-link xlink:type="simple" ext-link-type="doi" xlink:href="10.5852/ejt.2015.166">https://doi.org/10.5852/ejt.2015.166</ext-link></mixed-citation></ref></ref-list></tp:taxon-treatment>
